# Supplementary material for: Association between dietary niacin intake and Helicobacter pylori seropositivity in US adults: A cross-sectional study
Source: PLoS One. 2024 Aug 15;19(8):e0308686. doi: 10.1371/journal.pone.0308686 (PMC11326651; doi:10.1371/journal.pone.0308686)
Supplement: S1 Raw data — (CSV) [file pone.0308686.s002.csv]

SEQN	Gender	Age	Race	Education	Marital Status	PIR	WTINT2YR	WTINT4YR	WTMEC2YR	WTMEC4YR	Niacin (mg)	BMI(kg/m**2)	Creatinine (mg/dL)	Albumin (g/dL)	Total Cholesterol(mg/dL)	C-reactive protein(mg/dL)	Helicobacter pylori (ISR)	Smoked status	Hypertension	Hyperlipemia	coronary disease	angina	heart attack	diabetes	alcohol
1	2	2	4	NA	NA	0.86	9727.078709	4291.490177	10982.8989	4456.206594	15.61	14.9	NA	NA	NA	NA	NA	NA	NA	NA	NA	NA	NA	2	NA
2	1	77	3	5	NA	5	26678.63638	14203.336	28325.3849	15336.19972	36.99	24.9	0.7	4.5	203	0.36	1.36	2	2	2	2	2	2	2	24
3	2	10	3	NA	NA	1.47	43621.68055	20123.76351	46192.25694	21258.46663	17.64	17.63	NA	NA	NA	0.02	0.17	NA	NA	NA	NA	NA	NA	2	NA
4	1	1	4	NA	NA	0.57	10346.11933	4582.132308	10251.26002	4562.389068	10.09	NA	NA	NA	NA	NA	NA	NA	NA	NA	NA	NA	NA	2	NA
5	1	49	3	5	1	5	91050.84662	44161.8682	99445.06574	45985.96783	31.23	29.1	0.8	4.5	277	0.08	0.35	1	1	1	2	2	2	2	4
6	2	19	5	NA	5	1.21	36508.25038	16850.97835	39656.60044	18337.31341	10.73	22.56	0.5	5.1	148	0.06	1.77	NA	2	NA	NA	NA	NA	2	NA
7	2	59	4	2	1	NA	22352.08862	11912.47567	25525.42341	13396.32036	14.39	29.39	0.6	4.5	244	0.04	0.78	1	1	1	2	2	2	2	NA
8	1	13	3	NA	NA	0.53	31600.08966	14939.13713	31510.58787	14734.5004	47.13	15.51	0.3	4.4	157	0.01	0.72	NA	NA	NA	NA	NA	NA	2	NA
9	2	11	4	NA	NA	NA	7529.435502	3478.801782	7575.870247	3518.364041	10.52	18.48	NA	NA	NA	0.02	0.11	NA	NA	NA	NA	NA	NA	2	NA
10	1	43	4	3	4	NA	21071.16406	10607.48059	22445.80857	11226.35044	25.75	30.94	0.9	4.2	135	0.12	0.41	1	2	NA	2	2	2	2	6
11	1	15	3	NA	5	1.25	36723.75925	16028.64729	38983.16931	16137.97576	50.13	22	0.7	4.8	134	0.01	0.36	NA	NA	NA	NA	NA	NA	2	NA
12	1	37	3	4	5	4.93	92603.18668	43328.28112	95494.21405	45672.14506	32.07	30.62	1	4.7	151	0.19	0.2	2	1	2	2	2	2	2	2
13	1	70	1	1	1	1.07	1647.446107	1003.367071	1843.950828	1128.772441	14.13	25.57	0.7	4	307	0.27	0.65	1	1	1	2	2	2	1	1
14	1	81	3	2	3	2.67	15131.71462	8225.174642	19486.73379	9939.996011	NA	27.33	1	4.5	171	1.99	0.24	1	2	NA	2	2	2	2	1
15	2	38	3	5	3	4.52	108511.3818	49621.0054	114519.1779	51469.71487	20.61	26.68	0.6	4.4	190	0.21	0.17	1	2	1	2	2	2	2	4
16	2	85	4	1	2	0.38	11835.72385	6812.51589	12565.99592	8808.742802	7.43	19.96	0.9	4.1	163	0.04	1.88	2	2	2	2	2	2	2	NA
17	1	2	4	NA	NA	0.92	7960.759383	3813.471088	10390.42722	3855.513307	35.57	14.52	NA	NA	NA	NA	NA	NA	NA	NA	NA	NA	NA	2	NA
18	2	1	3	NA	NA	2.84	29971.58146	13822.38005	34423.94344	14960.68495	10.99	NA	NA	NA	NA	NA	NA	NA	NA	NA	NA	NA	NA	2	NA
19	1	0	1	NA	NA	2.4	1938.790353	1098.808616	2116.330044	1202.338893	4.68	NA	NA	NA	NA	NA	NA	NA	NA	NA	NA	NA	NA	NA	NA
20	2	23	1	1	6	3.03	15921.67739	8872.474219	16736.88228	9927.177544	52.34	23.68	0.3	4.4	139	0.67	2.14	1	2	2	2	2	2	2	3
21	1	18	1	NA	5	1.8	2823.152726	1831.643642	2910.629731	1925.398896	8.49	39.76	0.8	4.8	159	0.38	3.57	NA	2	NA	NA	NA	NA	2	NA
22	2	13	4	NA	NA	0.75	7003.157775	2985.142123	6958.248246	3105.040924	16.38	19.35	0.5	4.7	150	0.01	0.54	NA	NA	NA	NA	NA	NA	2	NA
23	2	12	4	NA	NA	5	5832.648285	2528.25307	5868.618782	2669.102635	10.95	26.23	0.7	4.4	153	0.21	0.32	NA	NA	NA	NA	NA	NA	2	NA
24	2	53	3	3	1	2.67	67675.19247	35699.18627	81868.48665	37043.64664	15.33	25.93	0.6	4.7	220	0.08	0.16	1	2	1	2	2	1	2	4
25	2	42	3	4	1	1.77	121284.2811	59410.11073	135253.835	63701.05926	12.57	37.6	0.5	4.3	153	1.03	0.17	1	1	2	2	2	2	2	4
26	2	14	1	NA	5	2.51	1827.497347	1020.626027	1860.690475	1036.048469	0.85	32.18	0.4	4.6	143	0.06	0.23	NA	NA	NA	NA	NA	NA	2	NA
27	1	18	1	NA	5	NA	1915.775699	1275.473886	1935.09808	1321.206798	15.45	27.75	NA	NA	NA	NA	NA	NA	2	NA	NA	NA	NA	2	NA
28	1	18	3	NA	5	3.43	39041.47511	16448.79722	41107.19129	17271.78671	25.96	19.44	0.5	5	144	0.05	0.35	NA	2	NA	NA	NA	NA	2	NA
29	1	62	3	3	3	1.07	42515.71017	22307.7735	47954.52161	24539.22336	22.52	36.94	0.9	4.6	211	1.11	0.22	1	1	1	2	1	2	1	0
30	2	7	4	NA	NA	NA	11451.4783	5290.89108	11715.07255	5413.378153	18.05	13.65	NA	NA	NA	0.08	0.38	NA	NA	NA	NA	NA	NA	9	NA
31	2	15	1	NA	5	0.33	2359.999797	1246.115175	2373.733909	1316.488471	17.15	17.66	0.5	4.4	145	2.19	0.14	NA	NA	NA	NA	NA	NA	2	NA
32	1	10	4	NA	NA	1.54	14739.01837	6479.373912	15843.15105	6662.062056	25.67	19.05	NA	NA	NA	NA	NA	NA	NA	NA	NA	NA	NA	2	NA
33	1	46	1	3	NA	1.78	7478.023883	4381.783337	9463.23447	4530.707508	17.88	36.16	0.6	4.2	184	0.27	1.99	1	2	NA	2	2	2	2	4
34	2	38	4	3	5	0.92	26685.14308	12494.36425	27063.49506	12448.41233	17.43	25.62	0.4	4.4	185	0.15	0.54	1	2	NA	2	2	2	2	1
35	1	2	3	NA	NA	5	32504.83739	14232.76848	35231.15075	15369.5801	11.59	14.26	NA	NA	NA	NA	NA	NA	NA	NA	NA	NA	NA	2	NA
36	2	6	4	NA	NA	4.61	13151.57018	5980.677199	14383.51244	6359.847998	17.89	15.88	NA	NA	NA	NA	NA	NA	NA	NA	NA	NA	NA	2	NA
37	1	1	3	NA	NA	5	32504.83739	14232.76848	35231.15075	15369.5801	12.96	NA	NA	NA	NA	NA	NA	NA	NA	NA	NA	NA	NA	2	NA
38	1	1	1	NA	NA	NA	4677.474392	2439.469354	6141.188665	2573.131862	13.96	NA	NA	NA	NA	NA	NA	NA	NA	NA	NA	NA	NA	2	NA
39	1	7	4	NA	NA	0.32	10519.76004	4624.558912	11307.81869	4754.949919	NA	15.91	NA	NA	NA	0.02	0.44	NA	NA	NA	NA	NA	NA	2	NA
40	2	68	1	1	2	NA	2156.773621	1321.255416	2310.181382	1268.890199	12.39	30.23	0.7	4.4	242	0.7	2.3	2	1	NA	2	2	2	1	NA
41	1	2	3	NA	NA	1.31	24978.07745	10937.05497	27119.5361	11454.15873	17.52	18.97	NA	NA	NA	NA	NA	NA	NA	NA	NA	NA	NA	2	NA
42	2	18	4	NA	5	NA	8948.540469	5163.264498	9099.638155	5216.191715	12.29	31.42	0.5	4.1	184	0.21	0.77	NA	2	NA	NA	NA	NA	2	NA
43	2	6	2	NA	NA	2.93	34024.57888	15696.3824	36465.3474	18053.99663	11.03	16.82	NA	NA	NA	NA	NA	NA	NA	NA	NA	NA	NA	2	NA
44	2	15	3	NA	5	5	32629.16305	12785.4824	35173.23155	14173.45958	63.86	23.21	0.6	4.6	106	0.08	0.64	NA	NA	NA	NA	NA	NA	2	NA
45	2	33	1	3	3	0.75	18362.02254	9959.723177	20355.0409	11380.32629	9.7	27.47	0.4	4.8	213	0.32	2.15	2	2	2	2	2	2	2	NA
46	2	85	4	2	2	1.2	10553.67786	6074.583948	11204.84684	6926.573373	4.53	23.79	2.7	4.4	182	0.45	0.14	1	1	NA	1	2	2	3	NA
47	2	16	3	NA	5	2.13	31978.6592	14655.03899	0	0	NA	NA	NA	NA	NA	NA	NA	NA	2	NA	NA	NA	NA	2	NA
48	2	0	3	NA	NA	2.04	17467.84911	7600.911133	20062.74679	7975.888792	5.07	NA	NA	NA	NA	NA	NA	NA	NA	NA	NA	NA	NA	NA	NA
49	1	12	1	NA	NA	1.19	2964.310363	1950.774942	3168.200556	1985.146644	13.96	23.29	0.4	4.8	166	0.07	0.45	NA	NA	NA	NA	NA	NA	2	NA
50	2	1	4	NA	NA	0.19	8489.040291	3745.279966	8411.207776	3838.386246	17.29	NA	NA	NA	NA	NA	NA	NA	NA	NA	NA	NA	NA	2	NA
51	2	0	3	NA	NA	1.8	17261.02452	7297.47589	18392.69274	7789.927449	16.03	NA	NA	NA	NA	NA	NA	NA	NA	NA	NA	NA	NA	NA	NA
52	2	19	4	NA	NA	2.18	9216.801484	5352.892286	9157.696403	5612.542505	15.45	20.98	0.4	4.3	145	0.01	1.47	NA	2	NA	NA	NA	NA	2	NA
53	2	18	1	NA	5	0.18	2693.699847	1741.308047	2799.373499	1813.274193	18.05	27.96	0.4	4.4	138	0.31	1.85	NA	2	NA	NA	NA	NA	2	NA
54	1	2	4	NA	NA	2.29	7239.673161	3384.935174	8174.3554	3537.282301	9.89	15.82	NA	NA	NA	NA	NA	NA	NA	NA	NA	NA	NA	2	NA
55	2	61	2	5	4	3.33	8123.335092	4675.704681	8238.287966	4561.977949	17.43	23.2	0.6	4.6	285	0.18	0.23	1	2	1	2	2	2	1	20
56	1	21	3	2	1	NA	87632.90994	42167.88965	89768.52637	42124.58022	12.85	24.64	0.7	5.4	189	0.24	0.97	1	2	NA	2	2	2	2	7
57	1	39	3	5	1	5	91035.13193	42594.601	102609.7497	46859.94112	24.34	29.74	0.9	4.3	238	0.27	0.26	2	1	2	2	2	2	2	1
58	2	18	1	NA	6	NA	1982.098509	1289.998811	1993.633409	1295.033948	NA	24.05	0.4	4.4	162	3.48	1.34	NA	2	NA	NA	NA	NA	2	NA
59	1	70	1	2	1	0.97	1983.917404	1202.612732	2472.055891	1332.713562	15.11	29.28	0.8	4.7	252	0.73	0.2	1	2	NA	2	2	2	2	7
60	1	5	3	NA	NA	NA	41438.7607	17768.84719	54839.06679	17750.43874	28.56	16.2	NA	NA	NA	NA	NA	NA	NA	NA	NA	NA	NA	2	NA
61	1	4	4	NA	NA	1.77	10710.79016	4898.119347	10612.58734	5254.237023	7.74	16.83	NA	NA	NA	0.03	0.06	NA	NA	NA	NA	NA	NA	2	NA
62	2	17	5	NA	5	1.8	46220.38746	21691.44772	49787.56308	22966.56231	20.44	17.36	0.4	4.5	161	0.04	2.17	NA	2	NA	NA	NA	NA	2	NA
63	2	0	1	NA	NA	NA	1485.772538	981.264918	1613.673436	1059.714217	10.82	NA	NA	NA	NA	NA	NA	NA	NA	NA	NA	NA	NA	NA	NA
64	2	63	4	4	1	5	13409.1658	7718.172229	14236.5203	8800.682765	9.97	20.48	0.4	3.8	190	0.57	1.56	1	2	2	2	2	2	2	1
65	1	9	5	NA	NA	NA	65878.43146	27268.76366	70623.38493	28845.10674	28.48	19.48	NA	NA	NA	NA	NA	NA	NA	NA	NA	NA	NA	2	NA
66	1	37	1	4	5	4.13	25617.80044	13418.27889	27489.67342	15027.54298	54.59	30.38	0.8	4.8	213	0.22	4.07	2	2	2	2	2	2	2	0
67	1	13	1	NA	NA	NA	2772.703357	1872.436964	2766.714964	1842.680714	20.14	23.31	0.3	5	181	0.05	0.46	NA	NA	NA	NA	NA	NA	2	NA
68	2	19	1	NA	5	4.34	2580.559454	1679.492019	2817.513976	1756.828988	27.19	23.93	0.6	4.7	147	0.08	1.6	NA	2	NA	NA	NA	NA	2	NA
69	1	27	4	5	5	2.57	30969.83099	13366.3367	34823.86212	14576.34075	15.34	40.24	1	4.1	215	0.3	0.22	2	2	NA	2	2	2	2	2
70	2	3	1	NA	NA	NA	6573.515713	3660.905239	6754.901921	3738.811451	2.66	15.62	NA	NA	NA	1.34	0.24	NA	NA	NA	NA	NA	NA	2	NA
71	1	69	1	3	1	1.26	2055.810252	1246.1928	0	0	NA	NA	NA	NA	NA	NA	NA	1	2	1	2	2	1	1	NA
72	2	15	4	NA	5	2.14	4279.979009	1941.029867	4252.532556	1933.415155	16.79	18.99	NA	NA	NA	NA	NA	NA	NA	NA	NA	NA	NA	2	NA
73	2	7	4	NA	NA	0.16	12273.77928	5670.816257	12689.89526	5735.30694	6.63	15.41	NA	NA	NA	NA	NA	NA	NA	NA	NA	NA	NA	2	NA
74	2	13	1	NA	NA	1.7	3338.035462	1750.650675	3450.491115	1805.934984	12.47	19.88	0.5	5	146	0.04	0.09	NA	NA	NA	NA	NA	NA	2	NA
75	1	8	1	NA	NA	NA	4810.048952	3054.612457	4799.660366	3146.731284	14.71	15.04	NA	NA	NA	0.01	0.17	NA	NA	NA	NA	NA	NA	2	NA
76	2	13	1	NA	NA	1.13	1887.712865	996.740614	1898.698485	989.87434	8.22	20.62	0.5	5.2	144	0.02	0.32	NA	NA	NA	NA	NA	NA	2	NA
77	1	25	3	4	6	2.99	71690.12005	33036.04151	80805.12569	37407.05484	30.78	25.85	0.8	4.6	242	0.22	0.26	1	2	NA	2	2	2	2	4
78	1	10	3	NA	NA	NA	44983.38861	19859.01312	47371.58316	21265.90507	36.89	17.05	NA	NA	NA	0.01	0.15	NA	NA	NA	NA	NA	NA	2	NA
79	2	2	3	NA	NA	0.79	33002.53744	15645.97648	33099.23853	15764.26505	NA	16.7	NA	NA	NA	NA	NA	NA	NA	NA	NA	NA	NA	2	NA
80	2	75	4	1	2	NA	11835.72385	6812.51589	12820.6113	7343.896878	15.39	36.81	NA	NA	NA	NA	NA	1	1	NA	2	2	2	2	0
81	1	30	3	5	6	3.59	87210.81476	40805.23397	95022.65796	44891.39037	10.27	28.69	0.9	4.6	340	0.36	1.88	2	2	NA	2	2	2	2	1
82	2	3	5	NA	NA	5	45135.72602	20201.73707	48921.44356	21629.18307	11.4	14.9	NA	NA	NA	NA	NA	NA	NA	NA	NA	NA	NA	2	NA
83	2	60	4	2	5	2.4	10553.67786	6074.583948	10703.02238	5926.832405	18.58	32.14	0.9	4.5	237	0.45	1.41	1	2	2	2	2	2	1	NA
84	1	14	3	NA	5	3.53	37625.93334	16864.02262	40306.35368	17513.62352	29.88	18.43	0.7	4.9	142	0.01	0.28	NA	NA	NA	NA	NA	NA	2	NA
85	1	18	1	NA	6	NA	2444.265179	1570.490695	2647.533556	1693.089971	NA	29.14	0.8	5.2	162	0.02	4.19	NA	2	NA	NA	NA	NA	2	NA
86	2	63	3	3	5	2.16	46701.48421	23684.41671	52691.39204	24741.041	16.28	31.88	0.5	5	205	0.18	0.36	1	2	1	2	2	2	2	1
87	2	14	1	NA	5	5	5381.674701	2841.604698	5585.593825	3104.472374	9.41	22.96	NA	NA	NA	NA	NA	NA	NA	NA	NA	NA	NA	2	NA
88	2	19	1	NA	5	0.74	2402.417595	1553.012336	2496.664266	1617.196448	16.94	20.84	0.3	4.3	143	0.13	0.1	NA	2	NA	NA	NA	NA	2	NA
89	1	3	4	NA	NA	1.15	12441.37349	5689.527219	12327.30366	5855.619134	20.54	15.24	NA	NA	NA	0.01	0.07	NA	NA	NA	NA	NA	NA	2	NA
90	1	61	3	3	1	2.22	44380.084	23286.00082	0	0	NA	NA	NA	NA	NA	NA	NA	1	2	1	1	1	1	2	NA
91	1	17	3	NA	5	0.63	32388.44257	14911.41719	34987.54487	15029.85133	8.77	36.38	0.6	4.6	173	0.04	0.78	NA	1	NA	NA	NA	NA	2	NA
92	1	31	4	5	1	4.35	39680.00585	17376.15354	0	0	NA	NA	NA	NA	NA	NA	NA	2	2	1	2	2	2	2	NA
93	2	63	5	4	1	5	53079.91925	26919.20712	56627.43662	26912.49263	12.02	22.85	0.6	4.7	195	0.06	1.42	2	1	2	2	2	2	2	3
94	2	61	4	3	1	4.44	10153.7805	5844.407311	10037.80639	6664.113363	13.3	35.28	0.6	4	235	0.34	0.27	2	2	1	2	2	2	2	1
95	2	45	1	2	4	NA	7418.423501	4375.679194	0	0	NA	NA	NA	NA	NA	NA	NA	1	1	1	2	2	2	2	NA
96	2	43	4	2	NA	2.51	25236.38818	13449.6541	27654.98582	14012.82715	13.04	27.54	NA	NA	NA	NA	NA	2	1	2	2	2	2	2	2
97	1	32	4	4	5	NA	36255.04992	15647.39583	40766.7985	17063.89556	22.46	28.38	NA	NA	NA	NA	NA	1	2	2	2	2	2	2	0
98	2	62	4	1	3	0.84	10153.7805	5844.407311	0	0	NA	NA	NA	NA	NA	NA	NA	1	1	2	2	2	2	2	NA
99	2	0	1	NA	NA	NA	2260.786962	1261.476068	0	0	NA	NA	NA	NA	NA	NA	NA	NA	NA	NA	NA	NA	NA	NA	NA
100	2	14	5	NA	5	0.12	8440.604308	3658.712597	8492.658317	3788.675928	11.14	28.44	NA	NA	NA	NA	NA	NA	NA	NA	NA	NA	NA	2	NA
101	1	52	1	5	1	2.17	10948.40736	5934.232634	11748.39906	6704.614912	22.38	23.55	0.7	4.6	144	0.01	0.06	2	2	NA	2	2	2	2	1
102	2	41	5	1	3	NA	121284.2811	59410.11073	128224.3227	64527.40243	25.17	26.32	0.6	4.7	139	0.67	0.68	2	2	NA	2	2	2	2	4
103	2	3	4	NA	NA	0.67	12018.69757	5186.322943	12865.73789	5645.570191	6.09	17.46	NA	NA	NA	0.01	0.14	NA	NA	NA	NA	NA	NA	2	NA
104	2	3	1	NA	NA	0.78	5736.731076	3245.501704	7531.916779	3578.952403	9.37	16.73	NA	NA	NA	NA	NA	NA	NA	NA	NA	NA	NA	2	NA
105	2	37	4	2	4	NA	4912.899214	2245.955776	5480.523124	2503.192762	14.12	33.41	0.4	3.7	259	0.82	0.13	2	2	NA	2	2	2	2	0
106	1	39	1	2	1	0.31	15880.91568	9089.589389	16998.54455	9606.290747	11.62	29.07	0.8	4.7	183	0.1	2.38	2	2	2	2	2	2	2	0
107	2	30	1	3	1	NA	17076.28493	9262.327743	16803.5037	9410.398685	26.31	26.97	0.5	4.4	128	1.33	2.39	2	2	2	2	2	2	2	2
108	1	22	3	4	5	4.55	78391.58009	36124.18967	85618.70784	37772.44608	38.21	38.41	0.7	4.9	169	0.36	0.23	2	2	NA	2	2	2	2	NA
109	2	11	3	NA	NA	1.06	55166.70707	25449.77068	56236.47953	26884.78725	8.54	19.06	NA	NA	NA	0.03	0.38	NA	NA	NA	NA	NA	NA	2	NA
110	1	13	1	NA	NA	0.75	4816.946112	3169.970962	4966.201947	3221.3064	16.32	15.36	0.4	4.7	126	0.06	0.17	NA	NA	NA	NA	NA	NA	2	NA
111	2	14	1	NA	5	1.34	3241.568905	1700.058269	3350.774679	1719.076017	9	34.91	0.5	5	204	0.66	3.01	NA	NA	NA	NA	NA	NA	2	NA
112	1	16	1	NA	5	4.07	4993.20721	3298.03046	4982.423045	3342.24566	49.79	21.87	0.7	5.2	180	0.03	0.09	NA	2	NA	NA	NA	NA	2	NA
113	1	27	3	4	3	4.44	81201.71304	37419.14731	91526.06557	40717.20119	27.43	23.53	1.1	4.7	139	0.03	0.42	2	2	2	2	2	2	2	1
114	1	14	3	NA	5	5	41917.14997	18295.38223	44135.02045	18798.30727	18.56	26.98	0.5	4.7	125	1.99	0.11	NA	NA	NA	NA	NA	NA	2	NA
115	2	59	3	4	2	NA	91938.07952	48498.04642	97028.28507	49548.64464	NA	20.89	0.4	4.3	162	2.55	0.77	2	1	2	9	2	2	2	1
116	2	5	4	NA	NA	5	13281.13221	6142.904902	14217.14499	6589.524689	9.57	22.76	NA	NA	NA	NA	NA	NA	NA	NA	NA	NA	NA	2	NA
117	1	34	3	2	6	0.67	51299.13164	25063.48627	52602.88177	27797.38412	45.47	34.2	0.7	4.7	266	0.08	2.68	1	1	2	2	2	2	2	2
118	1	85	3	4	1	2.71	16322.11321	8872.24185	18410.1154	12209.90675	14.52	30.67	0.8	4.6	253	0.29	0.18	1	1	1	2	2	2	2	0
119	1	0	3	NA	NA	5	15477.74545	6042.673812	16492.49823	6203.715516	18.96	NA	NA	NA	NA	NA	NA	NA	NA	NA	NA	NA	NA	NA	NA
120	2	30	3	4	6	4.19	86584.40281	39594.05039	98327.63201	43683.01809	11.76	25.6	0.5	4.4	251	0.07	0.9	1	2	1	2	2	2	2	0
121	1	38	1	1	1	0.92	13031.46114	7458.677652	13429.03696	7451.93556	52.19	28.4	0.7	4.6	165	0.09	2.45	2	2	NA	2	2	2	2	2
122	1	64	3	2	1	2.59	51881.42976	27221.91819	58006.38714	28547.40284	25.45	33.56	0.9	4.9	202	0.25	0.13	1	2	2	2	2	2	2	1
123	1	76	3	1	1	1.9	38150.36167	20310.72344	43030.737	22805.59366	15.63	36.57	0.9	4.2	212	0.14	4.6	1	2	NA	2	2	2	2	NA
124	1	15	1	NA	5	0.28	3227.131096	2179.316996	3220.161244	2135.015967	20.57	19.45	0.6	4.8	113	0.55	2.54	NA	NA	NA	NA	NA	NA	2	NA
125	2	39	1	4	1	4.55	15488.55323	8542.01696	0	0	NA	NA	NA	NA	NA	NA	NA	2	2	2	2	2	2	2	NA
126	2	33	1	2	1	0.76	1794.274516	973.230342	1877.301219	993.93866	18.49	24.01	0.4	4.2	199	1.52	0.42	2	2	2	2	2	2	2	NA
127	2	33	3	5	1	5	4692.602643	2145.873154	0	0	NA	NA	NA	NA	NA	NA	NA	1	2	NA	2	2	2	2	NA
128	2	8	2	NA	NA	2.66	58089.4255	23901.07711	61502.06883	24919.9139	24.29	17.12	NA	NA	NA	0.03	0.3	NA	NA	NA	NA	NA	NA	2	NA
129	2	63	3	4	3	5	41430.71719	21011.37441	54689.36118	26144.13449	14.34	38.32	0.3	4.2	175	0.21	0.32	1	1	2	2	2	2	2	65
130	1	59	3	2	1	2.58	70420.81834	35191.90264	78672.38901	38785.1093	13.36	26.17	0.8	4.3	167	0.17	3.15	1	2	1	1	1	2	1	1
131	1	56	3	4	1	4.44	88477.43843	44215.46742	99726.85955	48121.87368	24.3	26.83	1	4.8	194	0.18	0.12	2	2	2	2	2	2	2	999
132	2	41	3	4	NA	2.59	114312.1559	55994.8724	127478.6587	60039.15227	45.09	41.93	0.7	4	185	6.9	0.26	1	2	1	2	2	2	2	0
133	2	1	1	NA	NA	1.38	5633.586578	2870.862951	6149.467638	3495.204069	5.16	NA	NA	NA	NA	NA	NA	NA	NA	NA	NA	NA	NA	2	NA
134	1	74	3	5	1	3.11	32624.20358	17368.67352	0	0	NA	NA	NA	NA	NA	NA	NA	1	1	2	2	2	2	2	NA
135	1	9	4	NA	NA	0	9708.586086	4267.961259	9761.806235	4388.297873	9.17	23.88	NA	NA	NA	NA	NA	NA	NA	NA	NA	NA	NA	2	NA
136	1	53	1	1	NA	1.44	13443.46072	7355.62214	14969.06704	7507.55431	39.73	43.73	0.7	4.4	237	2.1	3.36	1	2	NA	2	2	2	2	2
137	1	48	3	4	3	3.64	117911.5739	57189.97221	0	0	NA	NA	NA	NA	NA	NA	NA	2	2	1	2	2	2	2	NA
138	2	14	1	NA	5	4.32	2830.847301	1494.729696	2905.107126	1633.002314	5.05	32.82	0.5	4.6	154	0.58	0.05	NA	NA	NA	NA	NA	NA	2	NA
139	2	12	4	NA	NA	5	6490.249809	2813.300786	6710.287708	2843.585399	17.84	21.81	0.5	4.4	133	0.01	0.15	NA	NA	NA	NA	NA	NA	2	NA
140	2	12	5	NA	NA	1.41	7192.954172	3283.476985	7227.672491	3270.595816	59.29	32.78	0.5	4.3	94	0.37	0.24	NA	NA	NA	NA	NA	NA	2	NA
141	2	35	2	3	4	NA	62251.61737	28466.9478	64791.20191	30338.36992	6.29	26.19	0.6	4.5	188	0.11	2.09	1	2	NA	2	2	2	2	3
142	2	14	3	NA	5	3.6	30238.67646	12133.94975	31019.57886	12615.91011	27.67	18.59	0.6	5	196	0.02	0.16	NA	NA	NA	NA	NA	NA	2	NA
143	2	22	1	1	1	0.03	2585.398539	1452.003539	2544.098678	1506.412335	7.4	27.69	0.3	3.5	258	0.56	1.01	2	2	NA	2	2	2	2	NA
144	2	13	4	NA	NA	1.2	9895.391917	4289.313151	10123.16761	4518.01032	11.96	35.74	0.4	4.4	121	0.51	2.46	NA	NA	NA	NA	NA	NA	2	NA
145	1	16	3	NA	5	5	33610.84273	14160.78504	35678.73224	14570.1955	44.97	21.58	0.7	5.1	147	0.16	0.08	NA	2	NA	NA	NA	NA	2	NA
146	2	14	1	NA	5	2.69	2869.77346	1505.068146	3091.688039	1552.597133	10.13	33.85	0.4	4.7	154	0.21	0.15	NA	NA	NA	NA	NA	NA	2	NA
147	1	43	1	2	NA	1	8644.170675	4729.67895	11527.69543	4963.711746	26.84	24.14	0.5	4.8	155	0.12	1.49	1	2	NA	2	2	2	2	7
148	1	77	5	1	1	3.81	26009.74309	13847.22649	0	0	NA	NA	NA	NA	NA	NA	NA	1	1	1	2	9	2	1	NA
149	2	40	2	3	4	0.88	91171.39723	44659.56146	94890.77803	48506.31414	16.74	27.06	0.5	4.5	179	0.15	1.52	1	1	1	2	2	2	2	NA
150	1	65	3	2	1	NA	37910.40707	19891.39475	42385.98973	19377.14327	21.74	31.48	0.8	4.6	206	0.24	0.35	1	2	NA	2	2	2	2	0
151	1	84	3	1	2	1.33	15778.35489	8576.670113	20672.1576	10823.21844	27.78	26.6	1.1	4.1	157	0.17	2.79	1	2	1	9	1	1	2	0
152	2	4	1	NA	NA	1.15	8154.701177	4613.44557	10706.53824	4844.963889	8.12	16.99	NA	NA	NA	0.01	0.39	NA	NA	NA	NA	NA	NA	2	NA
153	1	44	3	3	1	4.55	101277.0412	49121.82053	0	0	NA	NA	NA	NA	NA	NA	NA	2	2	NA	2	2	2	2	NA
154	2	8	1	NA	NA	0.66	5876.256216	3725.445204	5910.45332	3820.424893	27.52	15.25	NA	NA	NA	0.02	1.08	NA	NA	NA	NA	NA	NA	2	NA
155	2	3	2	NA	NA	0.55	22290.45685	9718.452597	29448.87988	11301.5018	11.09	20.39	NA	NA	NA	0.04	0.49	NA	NA	NA	NA	NA	NA	2	NA
156	1	22	4	4	5	0.61	40483.19771	17472.23133	45521.11684	19053.92653	10.12	22.25	0.8	5	131	0.09	0.1	2	2	NA	2	2	2	2	4
157	1	3	3	NA	NA	NA	47194.31488	20055.16244	0	0	NA	NA	NA	NA	NA	NA	NA	NA	NA	NA	NA	NA	NA	2	NA
158	1	29	1	1	5	1.43	18442.89572	10555.96243	19740.82546	10961.85734	49.72	24.26	0.6	5	220	0.06	0.27	2	NA	NA	2	2	2	2	1
159	2	6	3	NA	NA	0.89	53344.54522	24609.16221	56488.07905	25996.78004	28.17	16.88	NA	NA	NA	0.03	0.17	NA	NA	NA	NA	NA	NA	2	NA
160	1	62	3	5	2	1.5	40586.1643	21295.35075	45449.665	21909.65593	NA	NA	0.9	4.2	218	0.61	0.27	1	1	2	2	2	2	3	1
161	1	18	1	NA	5	1.68	2464.386587	1598.878439	2530.486316	1632.578714	24.55	24.44	0.7	5	176	0.03	0.21	NA	2	NA	NA	NA	NA	2	NA
162	1	63	1	1	NA	2.18	2270.809308	1383.022652	2619.702618	1430.936592	25.69	25.41	0.7	4.7	201	0.09	0.18	1	2	NA	2	2	2	2	7
163	2	63	1	1	1	0.85	5968.239698	3833.458477	6204.653506	3681.527305	14.27	25.13	0.4	4.5	237	0.05	2.68	2	1	2	2	2	2	1	2
164	1	51	3	4	1	NA	68976.25805	34470.00212	75154.75454	37515.4032	48.48	30.17	0.8	4.7	110	0.96	0.1	1	2	2	2	2	2	2	3
165	2	9	2	NA	NA	2.64	45561.58921	18746.45941	0	0	NA	NA	NA	NA	NA	NA	NA	NA	NA	NA	NA	NA	NA	2	NA
166	1	41	1	2	1	0.31	10928.73716	6403.745043	12765.09481	6621.389857	36.32	28.79	0.9	4.8	178	0.04	2.18	1	2	2	2	2	2	2	3
167	2	32	2	4	NA	3.96	6603.888671	3019.882246	7062.458719	3173.514954	NA	32.44	0.3	3.6	350	0.71	1.37	1	1	1	2	2	2	2	3
168	2	65	3	4	NA	3.28	49207.48265	24955.32089	0	0	NA	NA	NA	NA	NA	NA	NA	2	2	1	2	2	2	2	NA
169	2	23	1	1	1	0.69	1270.188045	713.359085	1249.897715	712.041534	13.85	23.25	0.4	4	230	0.5	1.94	2	2	NA	2	2	2	2	NA
170	1	28	1	2	NA	0.5	22780.6637	12899.46744	22883.09832	14418.19677	NA	25.06	0.6	4.7	188	0.11	0.06	1	2	NA	2	2	2	2	2
171	1	36	3	3	3	1.1	53566.83067	25063.48627	0	0	NA	NA	NA	NA	NA	NA	NA	2	2	NA	2	2	2	2	NA
172	1	41	4	4	3	NA	28761.21677	14478.74678	30085.01553	14368.28829	35.42	34.08	1	4.9	240	0.17	0.09	2	1	NA	2	2	2	2	6
173	2	82	3	5	2	NA	19369.56282	8732.883996	22379.61268	11033.60358	21.43	26.35	0.9	4.4	165	0.36	2.83	2	1	2	2	2	2	3	3
174	1	2	3	NA	NA	0.06	19784.71884	8663.058957	22723.79398	9376.481858	12.31	17.36	NA	NA	NA	NA	NA	NA	NA	NA	NA	NA	NA	2	NA
175	1	19	1	NA	1	1.2	2426.523669	1615.516667	2421.282943	1695.254416	27.32	33.99	0.7	5.1	132	0.16	2.44	NA	2	NA	NA	NA	NA	2	NA
176	1	0	1	NA	NA	0.7	3377.514713	2106.419906	3561.939977	2239.904406	NA	NA	NA	NA	NA	NA	NA	NA	NA	NA	NA	NA	NA	NA	NA
177	2	55	3	4	NA	5	99337.93506	52401.52732	111813.1058	54375.01143	42.15	35.56	0.5	4	227	0.84	0.29	2	1	2	2	2	2	2	7
178	2	60	4	4	3	5	8123.335092	4675.704681	8799.303113	6045.795799	18.26	31.74	0.6	4.5	289	0.2	0.37	1	1	1	2	2	2	2	6
179	2	49	3	3	1	NA	119230.8669	58404.26264	0	0	NA	NA	NA	NA	NA	NA	NA	1	1	1	2	2	2	2	NA
180	1	6	1	NA	NA	2.46	8557.027026	4914.647512	8757.424288	4897.50375	22.32	16.56	NA	NA	NA	0.01	0.09	NA	NA	NA	NA	NA	NA	2	NA
181	1	14	3	NA	5	3.97	29708.60935	12966.77765	31280.51601	13323.22373	19.89	21.73	0.5	5.1	123	0.01	0.15	NA	NA	NA	NA	NA	NA	2	NA
182	1	10	1	NA	NA	1.7	6687.117003	3840.682382	6894.321154	3876.574681	7.45	20.66	NA	NA	NA	0.07	0.16	NA	NA	NA	NA	NA	NA	2	NA
183	1	21	2	2	5	3.84	69939.30481	33653.94222	71716.78866	37703.85986	13.83	25.05	0.7	5.5	229	0.11	2.12	2	2	NA	2	2	2	2	1
184	2	31	4	2	5	0.26	24446.53446	11175.85216	26559.05905	12459.54145	13.08	24.69	0.7	3.4	201	0.39	2.02	2	2	2	2	2	2	2	NA
185	1	8	2	NA	NA	2.83	45921.60005	19008.12194	49229.14474	20106.93676	6.25	14.91	NA	NA	NA	0.01	0.07	NA	NA	NA	NA	NA	NA	2	NA
186	1	18	5	NA	5	1.19	41812.17762	19080.87003	41693.75185	19232.4201	27.09	22.97	1.1	4.7	159	0.03	0.57	NA	2	NA	NA	NA	NA	2	NA
187	2	71	4	1	2	1.33	16079.06355	9254.936777	15895.41224	11148.4704	NA	25.86	0.7	4.1	277	0.4	0.78	2	1	1	2	2	2	1	NA
188	2	38	3	3	1	4.24	100933.4091	46155.68575	114153.1542	48503.79817	11.13	28.63	0.5	4.4	168	0.49	0.46	2	2	1	2	2	2	2	7
189	2	75	3	3	1	NA	38454.52599	22110.80502	0	0	NA	NA	NA	NA	NA	NA	NA	2	2	NA	2	2	2	2	NA
190	1	65	4	4	1	5	8986.031938	4603.521662	9328.225525	4796.09979	14.6	22.82	0.7	4.5	188	0.13	1.4	1	2	2	2	2	2	2	2
191	1	69	1	1	1	NA	2270.809308	1383.022652	2541.667788	1555.879099	3.82	22.95	0.8	4.6	159	0.58	3.32	1	1	2	1	1	1	2	0
192	2	30	4	2	1	0.92	35676.49788	16714.5405	35269.00926	18168.70271	22.39	26.48	0.6	4.6	221	0.04	1.76	2	2	NA	2	2	2	2	0
193	2	38	4	3	5	NA	30556.99932	13969.28089	37236.11866	15599.27822	19.53	19.54	0.6	3.8	114	0.08	3.38	2	2	NA	2	2	2	2	NA
194	2	44	1	1	1	1.75	7591.373406	4358.379377	7942.650037	4358.78391	12.68	31.54	0.5	4.2	175	1.16	1.59	2	2	NA	2	2	2	2	0
195	2	64	4	1	1	0.27	12415.67581	7366.174169	12591.36937	7187.007396	12.71	38.66	NA	NA	NA	NA	NA	2	1	NA	2	2	2	2	NA
196	2	19	1	NA	5	1.02	2842.133702	1956.465727	3054.179057	1993.852347	36.49	21	0.4	4.9	153	0.14	0.56	NA	2	NA	NA	NA	NA	2	NA
197	1	74	2	1	3	1.44	26677.94019	14202.96536	34356.04832	15272.08673	9.01	27.39	0.9	4.6	201	0.17	1.39	1	1	NA	2	2	2	2	0
198	2	49	2	3	3	2.01	17882.35484	9530.345045	19596.15877	9939.31054	17.69	27.74	0.8	4.4	213	0.19	2.08	2	2	1	2	2	2	2	1
199	2	38	3	3	NA	2.81	114836.7085	52513.50446	122810.9003	55185.0629	9.62	25.66	0.6	4.6	167	0.31	0.15	2	2	NA	2	2	2	2	0
200	2	5	4	NA	NA	5	14486.87665	6251.394569	16357.21333	6455.268446	10.28	17.05	NA	NA	NA	NA	NA	NA	NA	NA	NA	NA	NA	2	NA
201	2	14	5	NA	5	NA	26800.46998	10754.29199	0	0	NA	NA	NA	NA	NA	NA	NA	NA	NA	NA	NA	NA	NA	2	NA
202	1	10	1	NA	NA	1.68	6670.09872	3830.908092	6849.003978	3817.544738	16.68	24.33	NA	NA	NA	0.14	0.1	NA	NA	NA	NA	NA	NA	2	NA
203	1	7	1	NA	NA	0	5612.32539	3223.385988	5962.155025	3253.509472	44.17	17.26	NA	NA	NA	0.01	0.05	NA	NA	NA	NA	NA	NA	2	NA
204	2	5	1	NA	NA	0.36	8687.732982	4915.003305	9162.11654	5161.654812	18.43	15.72	NA	NA	NA	0.01	0.37	NA	NA	NA	NA	NA	NA	2	NA
205	1	40	3	5	1	NA	125285.3038	60766.40999	134188.7644	63276.35783	40.77	23.45	0.9	5.1	207	0.03	0.07	2	2	2	2	2	2	2	2
206	2	50	4	3	NA	5	32496.57143	17318.94603	34787.9645	18133.38389	14.46	25.79	0.7	4.5	243	0.11	0.1	2	1	NA	2	2	2	2	0
207	2	3	3	NA	NA	1.59	44641.5061	19980.53534	51273.12629	21441.46977	10.23	15.05	NA	NA	NA	NA	NA	NA	NA	NA	NA	NA	NA	2	NA
208	2	1	4	NA	NA	0.49	6908.333883	3047.888054	6844.994214	3060.247685	7.91	NA	NA	NA	NA	NA	NA	NA	NA	NA	NA	NA	NA	2	NA
209	1	18	3	NA	5	5	43617.28889	18870.81903	44496.9997	19717.51574	36.57	22.51	0.7	4.8	159	0.01	0.32	NA	2	NA	NA	NA	NA	2	NA
210	1	2	3	NA	NA	4.11	44158.46066	19335.49581	47862.21097	20879.87675	16.4	17.18	NA	NA	NA	NA	NA	NA	NA	NA	NA	NA	NA	2	NA
211	1	76	3	4	1	2.4	32945.38234	17539.66463	34978.94803	18865.49068	21.22	31.3	0.7	4.4	179	0.27	3.5	2	2	1	2	2	2	2	2
212	1	6	4	NA	NA	0.6	13007.50223	5837.49534	13078.80624	5848.803293	17.14	14.86	NA	NA	NA	0.01	0.65	NA	NA	NA	NA	NA	NA	2	NA
213	2	18	1	NA	6	0.01	2213.206606	1430.699296	2226.086449	1522.132271	32.69	28.78	0.6	4.6	154	0.33	1.47	NA	2	NA	NA	NA	NA	2	NA
214	2	11	4	NA	NA	NA	8854.036421	4108.465266	8797.257663	4100.265517	17.18	16.55	NA	NA	NA	0.01	2.66	NA	NA	NA	NA	NA	NA	2	NA
215	1	38	1	1	5	NA	19936.43479	11288.93322	0	0	NA	NA	NA	NA	NA	NA	NA	2	NA	NA	2	2	2	2	NA
216	2	85	4	1	2	0.91	10553.67786	6074.583948	0	0	NA	NA	NA	NA	NA	NA	NA	2	2	2	2	2	2	2	NA
217	2	18	1	NA	NA	NA	2842.133702	1809.916084	2858.673611	1825.208345	26.17	25.05	0.3	3.4	216	0.25	0.9	NA	2	NA	NA	NA	NA	2	NA
218	2	3	1	NA	NA	0.94	7272.895533	4114.572312	7513.704202	4537.313428	21.95	13.94	NA	NA	NA	0.02	0.13	NA	NA	NA	NA	NA	NA	2	NA
219	1	16	5	NA	5	1.63	44514.44486	20494.14561	48086.63254	22354.94704	23.27	17.52	0.5	4.8	152	0.08	0.1	NA	2	NA	NA	NA	NA	2	NA
220	2	15	3	NA	5	2.41	36310.29537	14227.90532	36408.1851	14665.74787	15.37	19.83	0.5	4.5	163	0.01	0.17	NA	NA	NA	NA	NA	NA	2	NA
221	1	85	4	1	2	2.57	9620.275721	4928.443163	12205.37603	5134.613663	5.61	27.1	1.2	4	171	0.53	2	2	1	2	2	2	2	2	0
222	1	5	4	NA	NA	3.89	13143.47964	6158.185599	13451.88688	6191.483561	9.31	14.64	NA	NA	NA	NA	NA	NA	NA	NA	NA	NA	NA	2	NA
223	1	47	4	2	6	NA	23630.85953	11896.06247	23245.87046	12639.41925	NA	26.73	1	4.5	212	2.03	2.24	1	1	2	2	2	2	2	2
224	1	11	1	NA	NA	2.76	5910.643586	3753.54299	5936.955153	3866.739666	12.7	15.84	NA	NA	NA	0.01	0.27	NA	NA	NA	NA	NA	NA	2	NA
225	1	79	3	5	1	1.24	33738.59267	17961.95882	38054.59358	21994.34045	33.27	25.91	1.4	4.2	121	0.09	0.49	2	1	2	2	1	2	2	NA
226	2	6	5	NA	NA	3.8	62660.83628	25781.99848	66342.04131	26881.01375	24.9	15.12	NA	NA	NA	0.06	0.14	NA	NA	NA	NA	NA	NA	2	NA
227	2	13	1	NA	NA	1.47	4896.491777	2567.991482	5051.23501	2596.718388	17.96	18.88	0.5	4.7	199	0.02	0.19	NA	NA	NA	NA	NA	NA	2	NA
228	1	19	3	NA	1	1.8	39041.47511	16448.79722	41443.48143	18651.7601	NA	NA	NA	NA	NA	NA	NA	NA	2	NA	NA	NA	NA	2	NA
229	2	14	1	NA	5	1.44	2690.837351	1420.802349	2792.796913	1552.236187	20.84	16.82	0.5	5	135	0.05	0.08	NA	NA	NA	NA	NA	NA	2	NA
230	2	3	1	NA	NA	0.41	8154.701177	4613.44557	8114.026943	4627.603296	16.54	15.53	NA	NA	NA	0.03	0.11	NA	NA	NA	NA	NA	NA	2	NA
231	2	12	2	NA	NA	1.06	31239.88762	12535.70827	33650.90517	13547.85082	18.91	20.61	0.6	4.9	153	0.02	0.6	NA	NA	NA	NA	NA	NA	2	NA
232	2	57	1	1	1	5	7996.34245	4667.871445	8367.091684	5130.14889	9.15	25.34	0.4	4.4	183	0.06	2.62	9	2	2	2	2	2	2	4
233	2	82	1	1	2	1.01	2569.176177	1650.206877	0	0	NA	NA	NA	NA	NA	NA	NA	2	NA	NA	2	2	2	2	NA
234	2	69	1	1	2	2.93	2985.672184	1829.044785	3644.473694	1928.539243	15.05	30.1	0.6	4.4	228	0.78	2.7	2	2	1	2	2	2	2	NA
235	2	2	3	NA	NA	3.18	42232.29401	19476.8107	42356.03931	21032.47886	NA	15.11	NA	NA	NA	NA	NA	NA	NA	NA	NA	NA	NA	2	NA
236	2	45	1	1	3	0.82	10218.98891	5965.343132	10456.91082	6311.578717	15.89	27.04	0.5	4.8	175	0.81	1.76	1	2	2	2	2	2	2	6
237	2	81	3	5	2	NA	20842.82691	9397.113976	23413.61269	13766.31662	24.86	30.58	0.5	4.5	262	0.18	2.72	1	2	2	2	2	2	2	6
238	1	0	1	NA	NA	1.6	1487.923926	927.95823	1569.170282	1002.145813	30.41	NA	NA	NA	NA	NA	NA	NA	NA	NA	NA	NA	NA	NA	NA
239	2	69	3	4	1	5	54549.99001	27664.74592	58195.75737	27657.84547	9.64	28.31	0.6	4.4	189	1.06	0.07	1	2	2	1	2	2	2	2
240	1	1	1	NA	NA	1.25	16883.79871	7459.806264	16933.27011	7516.204779	NA	NA	NA	NA	NA	NA	NA	NA	NA	NA	NA	NA	NA	2	NA
241	2	0	3	NA	NA	1.11	14178.48462	6169.586245	16284.73804	6473.951993	8.95	NA	NA	NA	NA	NA	NA	NA	NA	NA	NA	NA	NA	NA	NA
242	1	19	1	NA	1	NA	2957.263904	1918.654126	0	0	NA	NA	NA	NA	NA	NA	NA	NA	2	NA	NA	NA	NA	2	NA
243	2	19	3	NA	5	0.24	29924.91731	13812.33361	32505.54263	14580.25618	19.8	21.41	0.5	4.6	195	0.22	0.18	NA	2	NA	NA	NA	NA	2	NA
244	2	18	2	NA	5	0.72	4507.448988	2913.783139	4684.27589	3034.206255	23.28	25.24	0.6	4.2	219	0.17	0.32	NA	2	NA	NA	NA	NA	2	NA
245	1	19	1	NA	5	0.9	2649.939506	1719.264	2711.998516	1809.801647	27.24	28.47	0.8	4.9	119	0.43	2.25	NA	2	NA	NA	NA	NA	2	NA
246	1	6	3	NA	NA	2.08	74145.64539	36965.15169	95434.79529	37211.53025	17.35	14.67	NA	NA	NA	0.01	0.06	NA	NA	NA	NA	NA	NA	2	NA
247	1	6	4	NA	NA	0.56	10519.76004	4624.558912	10833.58043	4780.022152	NA	16.64	NA	NA	NA	NA	NA	NA	NA	NA	NA	NA	NA	2	NA
248	2	19	5	NA	5	0.55	41887.69003	19196.10597	44348.51221	21334.56052	24.4	24.58	NA	NA	NA	NA	NA	NA	2	NA	NA	NA	NA	2	NA
249	1	19	1	NA	5	1.8	5057.498371	3249.546817	5080.012114	3503.220455	NA	26.33	0.8	4.8	202	0.05	2.77	NA	2	NA	NA	NA	NA	2	NA
250	2	58	3	3	1	5	75310.12133	39726.67016	85524.24752	42257.81652	27.44	26.9	0.5	4.1	292	0.87	0.19	1	2	1	2	2	2	2	1
251	1	10	1	NA	NA	2.61	5045.634944	2897.912692	5180.968866	2887.803905	14.09	23.13	NA	NA	NA	0.06	0.2	NA	NA	NA	NA	NA	NA	2	NA
252	2	9	1	NA	NA	0.63	6820.971417	4241.610858	6860.666329	4400.894256	15.16	14.24	NA	NA	NA	0.01	0.1	NA	NA	NA	NA	NA	NA	2	NA
253	2	5	4	NA	NA	NA	9955.681947	4424.939389	10657.32736	4381.393111	14.82	15.08	NA	NA	NA	NA	NA	NA	NA	NA	NA	NA	NA	2	NA
254	2	15	1	NA	5	0.23	1988.109265	1110.325037	1999.679145	1102.676311	NA	34	0.6	4.4	156	0.12	1.59	NA	NA	NA	NA	NA	NA	2	NA
255	2	18	3	NA	5	0.06	2732.608896	1766.460307	2828.340498	1836.265447	18.79	19.27	0.7	4.6	182	0.04	0.18	NA	2	NA	NA	NA	NA	2	NA
256	1	19	1	NA	5	0.83	2649.939506	1719.264	2815.11656	1846.45387	11.91	27.38	0.6	4.8	179	0.04	1.6	NA	NA	NA	NA	NA	NA	2	NA
257	1	75	3	2	1	2.49	32624.20358	17368.67352	39065.10675	21054.83582	15.18	35.1	1	4.2	188	0.23	0.29	2	2	2	1	2	2	2	2
258	2	3	1	NA	NA	2.87	7766.454308	4188.386985	9194.92044	4236.531068	4.24	15.47	NA	NA	NA	2.72	0.16	NA	NA	NA	NA	NA	NA	2	NA
259	1	54	3	2	1	5	65127.83067	32546.7998	65030.9612	33052.08012	44.32	31.66	0.9	4.1	207	0.18	1.28	1	2	1	2	2	2	2	2
260	1	27	1	4	5	NA	16932.26703	8952.921849	17917.6628	9239.496241	10.54	36.54	0.7	5.3	235	0.2	0.57	1	1	1	2	2	2	2	1
261	2	59	1	4	1	NA	8454.741757	4854.058698	0	0	NA	NA	NA	NA	NA	NA	NA	2	1	2	2	2	2	2	NA
262	2	0	2	NA	NA	0.23	18676.6526	8126.906514	18731.37727	8129.472227	5.09	NA	NA	NA	NA	NA	NA	NA	NA	NA	NA	NA	NA	NA	NA
263	2	17	1	NA	5	0.48	2693.699847	1741.308047	2788.068346	1810.119246	17.07	21.26	0.6	4.5	157	0.01	2.43	NA	2	NA	NA	NA	NA	2	NA
264	2	15	1	NA	5	NA	2480.955461	1385.571212	2544.58546	1471.219937	11	21.84	0.4	5	148	0.05	1.93	NA	NA	NA	NA	NA	NA	2	NA
265	2	34	3	3	5	2.56	99324.69327	47100.47778	99923.3775	50095.34422	14.46	41.84	0.5	4.1	243	0.43	2.99	2	2	NA	2	2	2	2	30
266	1	82	4	3	2	1.08	6916.692889	3543.404448	6804.007562	3718.169648	14.05	29.51	1.4	4.6	204	1.14	1.03	2	2	2	2	2	2	1	3
267	1	54	3	5	1	5	55872.68725	27921.66033	55789.58364	29903.46507	13.35	27.96	0.9	5.1	288	0.4	0.26	1	1	2	2	2	2	2	7
268	1	30	1	5	5	1.68	16932.26703	8952.921849	17917.6628	9635.741614	41.23	25.86	0.6	4.7	230	0.24	0.29	1	2	1	2	2	2	2	6
269	1	31	3	5	6	5	83252.81272	38953.31687	93837.95133	42854.02591	17.33	26.76	0.7	4.9	184	0.01	0.84	1	2	2	2	2	2	2	0
270	1	35	4	3	NA	5	50793.86896	21922.23635	51828.26175	22786.22724	35.53	22.32	0.9	4.5	147	0.14	1	1	2	NA	2	2	2	2	0
271	2	8	3	NA	NA	3.88	49428.5939	20337.55067	53282.49996	23392.27358	16.56	14.42	NA	NA	NA	NA	NA	NA	NA	NA	NA	NA	NA	2	NA
272	1	56	3	4	NA	3.16	95894.53217	47922.06509	107066.1483	50417.1071	10.56	22.36	0.6	4.5	276	0.14	0.13	1	2	1	2	2	2	1	0
273	2	64	2	4	1	0.62	38189.41969	19367.56711	42899.76046	19427.54657	14.6	26.51	0.6	4.4	227	0.32	0.33	1	2	NA	2	2	2	2	10
274	2	69	3	4	1	3.73	47161.25098	23917.58505	50313.20296	23911.61926	17.69	29.74	0.6	4.4	168	0.09	0.38	2	1	1	1	1	1	1	NA
275	1	72	3	3	1	2.13	32945.38234	17539.66463	34978.94803	18859.95443	15.37	34.02	1	4.5	274	0.21	2.92	1	1	1	2	2	2	2	0
276	1	15	1	NA	5	NA	2464.478396	1606.160528	2459.155697	1639.567765	12.65	20.04	0.6	5	145	0.14	0.11	NA	NA	NA	NA	NA	NA	2	NA
277	1	18	1	NA	5	5	2457.797907	1594.603745	2523.720914	1628.21392	27.34	22.11	NA	NA	NA	NA	NA	NA	2	NA	NA	NA	NA	2	NA
278	2	9	1	NA	NA	1.34	6487.923756	3945.508421	6706.496539	4211.033599	14.36	34.51	NA	NA	NA	0.35	0.08	NA	NA	NA	NA	NA	NA	2	NA
279	1	19	4	NA	5	2.84	5606.854069	2604.561784	5637.589503	2585.428589	39.05	21.17	0.9	4.7	177	0.01	1.27	NA	2	NA	NA	NA	NA	2	NA
280	1	69	4	1	1	0.27	10571.44826	5168.226922	0	0	NA	NA	NA	NA	NA	NA	NA	1	2	NA	2	2	2	2	NA
281	2	15	1	NA	5	3.59	3266.530954	1724.777178	3352.219792	1884.330746	19.72	18.43	0.4	4.7	126	0.84	0.31	NA	NA	NA	NA	NA	NA	2	NA
282	1	29	2	2	NA	1.54	110249.6073	50804.91708	113051.5639	50752.73681	14.47	28.26	0.8	4.9	204	0.19	2.89	2	2	2	2	2	2	2	0
283	2	16	1	NA	5	3.53	2317.041842	1507.98823	2373.499179	1577.42782	83.16	18.78	0.6	4.8	153	0.05	0.26	NA	2	NA	NA	NA	NA	2	NA
284	2	19	2	NA	5	3.07	6105.348111	3545.836466	0	0	NA	NA	NA	NA	NA	NA	NA	NA	2	NA	NA	NA	NA	2	NA
285	2	18	4	NA	5	5	5694.012553	3087.956046	6227.385725	3185.483155	25.46	23.08	0.6	4.5	159	0.06	0.24	NA	2	NA	NA	NA	NA	2	NA
286	2	2	4	NA	NA	0	9180.388922	4341.335166	9827.394101	4348.611221	20.68	NA	NA	NA	NA	NA	NA	NA	NA	NA	NA	NA	NA	2	NA
287	2	71	3	4	3	1.38	63110.68201	36287.74373	70894.84896	38700.72615	19.54	17.8	0.7	4.2	212	0.35	0.22	2	2	2	2	2	2	2	3
288	1	9	1	NA	NA	0.62	6254.875332	3679.929051	6668.214951	3758.829779	10.56	16.19	NA	NA	NA	NA	NA	NA	NA	NA	NA	NA	NA	2	NA
289	1	62	3	4	1	4.07	56634.44309	29715.79973	60130.22466	31434.27262	38.83	24.22	0.6	5.1	153	0.32	0.45	1	2	2	2	2	2	2	2
290	1	4	1	NA	NA	NA	5495.453567	3099.853298	0	0	NA	NA	NA	NA	NA	NA	NA	NA	NA	NA	NA	NA	NA	2	NA
291	1	19	4	NA	6	NA	6765.61639	3129.732697	7057.463449	3229.768485	19	29.87	0.8	4.6	169	0.04	0.3	NA	2	NA	NA	NA	NA	2	NA
292	2	4	3	NA	NA	1.77	50320.74591	22522.4355	57796.033	24169.22829	6.47	18.51	NA	NA	NA	0.18	0.28	NA	NA	NA	NA	NA	NA	2	NA
293	2	85	3	1	1	NA	20842.82691	9397.113976	23413.61269	12241.9024	19.37	23.8	0.7	4.8	310	0.23	1.69	2	1	2	1	2	1	2	0
294	1	15	1	NA	5	0.9	2594.208009	1707.215291	2755.911185	1772.479416	60.41	21.06	0.6	4.6	132	0.1	0.38	NA	NA	NA	NA	NA	NA	2	NA
295	1	14	1	NA	5	1.46	2481.558727	1633.082231	2558.451245	1659.528843	18.91	19.56	0.6	5	116	0.51	0.1	NA	NA	NA	NA	NA	NA	2	NA
296	1	57	3	4	1	5	81796.43698	40876.72246	92196.4054	44488.15289	15.53	24.77	0.9	4.3	169	0.09	0.09	2	2	2	2	2	2	2	7
297	1	17	3	NA	5	1.88	37593.88204	15838.90313	45400.63569	16407.15961	27.54	21.37	0.8	5.2	157	0.04	0.09	NA	2	NA	NA	NA	NA	2	NA
298	1	2	1	NA	NA	NA	4387.735854	2318.532982	4365.85059	2289.927518	NA	16.81	NA	NA	NA	NA	NA	NA	NA	NA	NA	NA	NA	2	NA
299	2	8	4	NA	NA	1.33	13151.57018	5980.677199	13067.23239	6157.463527	11.65	15.01	NA	NA	NA	0.11	0.06	NA	NA	NA	NA	NA	NA	2	NA
300	2	21	3	3	1	2.05	103916.7249	43237.84046	117527.2095	46200.9676	3.04	30.26	0.5	4.2	172	0.18	0.25	1	2	2	2	2	2	2	1
301	2	24	1	2	1	2.87	15488.55323	8542.01696	15849.1629	8908.051124	27.77	24.8	0.4	4.6	187	0.32	1.85	2	2	2	2	2	2	2	1
302	2	65	1	1	2	0.88	2970.880207	1819.983111	3626.417804	1747.851857	27.94	28.5	0.4	4.4	268	0.35	2.48	2	1	NA	2	2	2	1	NA
303	1	17	1	NA	5	2.93	5597.03377	3596.209418	5621.949285	3680.964218	40.74	23.3	0.8	4.8	168	0.02	0.39	NA	2	NA	NA	NA	NA	2	NA
304	1	60	1	3	1	1.41	2081.313593	1261.652437	0	0	NA	NA	NA	NA	NA	NA	NA	1	1	NA	2	2	2	2	NA
305	2	3	4	NA	NA	1.63	9188.003798	4249.715513	9835.54565	4626.026471	14.52	16.04	NA	NA	NA	NA	NA	NA	NA	NA	NA	NA	NA	2	NA
306	1	12	1	NA	NA	NA	2470.674294	1625.919325	2547.229552	1649.375161	4.03	19.66	0.5	5.2	162	0.03	1.91	NA	NA	NA	NA	NA	NA	2	NA
307	2	29	4	3	6	1.63	8663.028422	3960.345587	9038.339789	4034.627972	19.45	29.36	0.4	3.6	221	0.49	0.35	1	2	NA	2	2	2	2	3
308	1	4	2	NA	NA	5	46621.25682	19991.08985	0	0	NA	NA	NA	NA	NA	NA	NA	NA	NA	NA	NA	NA	NA	2	NA
309	1	0	3	NA	NA	2.99	14243.92074	6091.924292	16359.89487	6392.458723	14.66	NA	NA	NA	NA	NA	NA	NA	NA	NA	NA	NA	NA	NA	NA
310	1	65	1	1	1	4.44	3352.140732	2041.601005	0	0	NA	NA	NA	NA	NA	NA	NA	1	2	1	2	2	2	2	NA
311	1	6	1	NA	NA	1.5	6615.6382	4201.248482	7165.803563	4327.946741	31.14	16.81	NA	NA	NA	0.01	0.05	NA	NA	NA	NA	NA	NA	2	NA
312	1	15	3	NA	5	5	32276.91402	14466.58089	34401.59225	14978.60518	16.02	23.29	NA	NA	NA	NA	NA	NA	NA	NA	NA	NA	NA	2	NA
313	2	5	1	NA	NA	NA	5586.228744	3160.356424	5558.365605	3170.054915	3.68	13.33	NA	NA	NA	0.06	0.38	NA	NA	NA	NA	NA	NA	2	NA
314	2	52	4	3	1	4.55	27197.17812	14494.65096	28589.83042	14875.08766	26.73	24.18	0.7	3.8	126	0.91	0.43	1	2	2	2	2	2	2	2
315	1	14	4	NA	5	3.26	5608.250853	2800.259158	5638.993944	2809.964679	8.33	23.98	0.8	4.6	157	0.03	0.4	NA	NA	NA	NA	NA	NA	2	NA
316	1	18	1	NA	5	1	2073.573419	1345.321326	2137.824279	1373.677265	3.87	20.04	0.6	4.3	126	1.43	1.31	NA	2	NA	NA	NA	NA	2	NA
317	1	6	4	NA	NA	NA	14042.50988	6173.183987	15094.46556	6590.429247	19.96	17.74	NA	NA	NA	NA	NA	NA	NA	NA	NA	NA	NA	2	NA
318	1	0	1	NA	NA	0.28	1718.353651	973.876208	2034.406497	985.558909	NA	NA	NA	NA	NA	NA	NA	NA	NA	NA	NA	NA	NA	NA	NA
319	1	0	1	NA	NA	0.45	1708.621222	1106.598548	1700.098916	1167.055279	5.5	NA	NA	NA	NA	NA	NA	NA	NA	NA	NA	NA	NA	NA	NA
320	1	26	2	2	NA	2.03	110249.6073	50804.91708	110085.6249	53123.01836	25.67	20.32	0.6	4.8	133	0.06	0.19	1	2	NA	2	2	2	2	2
321	2	71	3	3	2	1.02	58701.94067	33752.78022	66126.06077	44652.48339	18.17	25.43	0.5	3.8	198	0.16	0.18	2	1	1	2	2	2	2	0
322	2	5	5	NA	NA	NA	12879.5912	5557.816805	16838.92924	5739.071347	13.86	16.27	NA	NA	NA	NA	NA	NA	NA	NA	NA	NA	NA	2	NA
323	1	15	3	NA	5	2.81	42705.08755	19140.51024	44972.32575	19569.922	42.24	20.29	0.9	4.9	135	0.07	0.04	NA	NA	NA	NA	NA	NA	2	NA
324	1	24	4	3	5	NA	36255.04992	15647.39583	0	0	NA	NA	NA	NA	NA	NA	NA	2	1	NA	2	2	2	2	NA
325	1	0	1	NA	NA	0.11	1669.590434	1081.320029	1724.871285	1094.291636	13.18	NA	NA	NA	NA	NA	NA	NA	NA	NA	NA	NA	NA	NA	NA
326	1	2	1	NA	NA	2.59	5287.610053	2757.676814	5932.093153	2967.316707	19.99	16.57	NA	NA	NA	NA	NA	NA	NA	NA	NA	NA	NA	2	NA
327	1	16	3	NA	5	5	30502.43266	14043.11114	39260.47715	14859.17403	27.57	17.12	0.5	4.6	122	0.03	0.3	NA	2	NA	NA	NA	NA	2	NA
328	1	66	3	4	3	2.4	42515.71017	22307.7735	47610.43123	22951.28395	70.25	44.2	0.7	4.6	243	0.49	0.16	1	1	1	2	2	2	2	3
329	2	27	2	4	NA	2.07	9969.41203	4148.089226	10661.68199	4432.36142	15.08	24.85	0.3	3.5	153	0.44	0.13	2	2	NA	2	2	2	2	0
330	1	56	3	3	1	5	57308.0712	28638.97509	62441.39862	31169.20892	39.57	28.55	0.8	4.1	207	0.37	2.29	1	2	1	2	2	2	2	1
331	2	37	4	2	3	NA	25673.99622	12020.93088	26038.01178	11976.72016	NA	34.07	0.6	4	209	0.53	2.25	2	2	NA	2	2	2	2	NA
332	1	71	1	1	1	0.53	1855.313	1127.43901	1951.056338	1123.206318	23.32	33.48	0.7	4.8	211	0.06	2.39	1	1	2	2	2	2	2	1
333	1	42	1	4	1	2.51	8698.382636	5096.8583	9231.007824	5270.085804	32.52	33.09	0.7	4.3	157	0.09	2.49	1	2	2	2	2	2	2	0
334	2	58	3	4	1	2.94	82450.1116	43493.07013	88175.39765	45018.595	10.16	22.82	0.5	4.5	219	0.71	0.06	1	2	2	2	2	2	2	8
335	1	18	3	NA	5	3.71	32882.46725	14226.44792	33545.66899	14864.76079	12	19.78	0.9	5.4	146	0.01	0.33	NA	2	NA	NA	NA	NA	2	NA
336	2	13	4	NA	NA	0.3	5775.219107	2461.725179	5738.184047	2851.551325	20.82	23.67	0.5	4.2	146	0.09	2.22	NA	NA	NA	NA	NA	NA	2	NA
337	2	18	4	NA	5	0.36	7978.609501	4400.110185	8249.107019	4490.428323	26.51	21.76	NA	NA	NA	NA	NA	NA	2	NA	NA	NA	NA	2	NA
338	1	12	1	NA	NA	0.74	2363.389263	1555.316411	2423.629154	1582.720326	18.57	19.92	0.4	4.7	148	0.06	0.29	NA	NA	NA	NA	NA	NA	2	NA
339	1	50	1	1	1	4.07	9488.129717	5142.736031	9945.825295	5363.693543	26.04	26.3	0.7	4.5	246	0.63	2.99	1	2	1	2	2	2	2	0
340	1	72	3	2	1	1.84	33738.59267	17961.95882	37616.85293	19609.04715	21.12	29.09	1	4.4	191	0.25	2.75	1	1	9	2	2	2	2	7
341	1	16	3	NA	5	5	29985.26004	12972.98457	32121.3692	13768.30879	75.13	22.99	0.8	4.9	138	0.23	0.17	NA	2	NA	NA	NA	NA	2	NA
342	2	2	1	NA	NA	0.35	3473.689248	1856.999522	3456.363089	1849.494837	4.4	15.87	NA	NA	NA	NA	NA	NA	NA	NA	NA	NA	NA	2	NA
343	1	13	1	NA	NA	0.99	2304.39873	1501.832715	2314.656893	1486.056077	19.9	33.36	0.4	4.5	154	0.05	2.22	NA	NA	NA	NA	NA	NA	2	NA
344	1	26	3	4	6	5	110249.6073	50804.91708	120125.1331	55282.76775	18.8	24.43	0.6	5.2	179	0.04	0.07	2	2	2	2	2	2	2	4
345	2	1	5	NA	NA	NA	4621.362883	2470.534367	4598.312328	2460.550206	7.9	NA	NA	NA	NA	NA	NA	NA	NA	NA	NA	NA	NA	2	NA
346	1	15	3	NA	5	1.88	36901.56487	16106.25328	44564.55179	16325.89361	10.36	23.36	0.7	4.8	183	0.04	0.34	NA	NA	NA	NA	NA	NA	2	NA
347	2	10	3	NA	NA	1.54	57092.75947	26576.26362	73892.98127	28074.79888	22.79	20.89	NA	NA	NA	0.05	0.09	NA	NA	NA	NA	NA	NA	2	NA
348	1	13	3	NA	NA	4.38	37978.18242	16576.1595	40713.59528	16802.20792	23.03	19.24	0.6	4.3	165	0.07	0.25	NA	NA	NA	NA	NA	NA	2	NA
349	1	12	4	NA	NA	NA	7413.915727	3639.553294	7757.031629	3706.021423	20.54	20.29	0.5	4.9	166	0.01	0.12	NA	NA	NA	NA	NA	NA	2	NA
350	2	56	4	2	4	4.19	17882.35484	9530.345045	21791.06266	10717.4662	10.97	28.38	0.6	4.2	285	0.19	1.65	1	2	1	2	2	2	2	0
351	1	70	2	2	1	1.24	26009.74309	13847.22649	34076.90549	14402.44	6.3	26.98	0.8	4.6	156	0.26	0.4	1	1	2	2	1	2	2	0
352	1	82	3	5	1	5	12838.39568	6978.590946	14722.69082	8468.702283	70.84	25.94	0.7	4.2	188	0.23	0.5	9	1	2	2	2	2	2	4
353	1	3	1	NA	NA	1.47	7154.712335	4035.801296	7391.607908	4072.518533	10.71	17.04	NA	NA	NA	0.01	0.16	NA	NA	NA	NA	NA	NA	2	NA
354	1	1	1	NA	NA	1.63	9486.594451	5012.831869	9622.734813	5763.426974	18.83	NA	NA	NA	NA	NA	NA	NA	NA	NA	NA	NA	NA	2	NA
355	1	1	3	NA	NA	5	31029.628	13586.8242	35639.16574	14705.73054	4.89	NA	NA	NA	NA	NA	NA	NA	NA	NA	NA	NA	NA	2	NA
356	2	8	2	NA	NA	1.27	43621.68055	20123.76351	46988.29436	21258.46663	26.89	16.75	NA	NA	NA	0.05	0.31	NA	NA	NA	NA	NA	NA	2	NA
357	2	9	4	NA	NA	2.93	9893.471871	4838.588739	0	0	NA	NA	NA	NA	NA	NA	NA	NA	NA	NA	NA	NA	NA	2	NA
358	2	48	4	4	1	1.21	30364.10723	16182.45591	33274.13372	16860.0587	21.61	36.98	0.8	4.3	284	0.67	0.15	1	1	NA	2	2	2	2	0
359	2	42	4	4	3	5	27197.17812	14494.65096	30733.123	16300.1372	27.13	26.67	0.5	4.3	169	0.34	0.31	2	2	2	2	2	2	2	3
360	1	85	3	1	2	NA	14909.2665	8104.258101	16623.09068	9943.465854	NA	NA	NA	NA	NA	NA	NA	2	2	NA	2	2	2	1	NA
361	1	16	4	NA	5	NA	5560.343666	2572.180918	0	0	NA	NA	NA	NA	NA	NA	NA	NA	2	NA	NA	NA	NA	2	NA
362	2	13	4	NA	NA	0.47	5560.464905	2521.747988	5524.807011	2511.855103	22.26	21.06	0.5	4.5	180	0.01	1.82	NA	NA	NA	NA	NA	NA	2	NA
363	1	4	1	NA	NA	NA	6992.896951	3910.447452	7241.913915	4106.686944	21.94	NA	NA	NA	NA	NA	NA	NA	NA	NA	NA	NA	NA	2	NA
364	2	0	2	NA	NA	2.64	10773.45815	4687.932526	12373.88539	4919.203479	10.32	NA	NA	NA	NA	NA	NA	NA	NA	NA	NA	NA	NA	NA	NA
365	1	48	1	1	1	1.34	9883.710868	5791.406964	13180.72177	5988.240173	NA	24.95	0.6	4.7	182	0.06	0.13	1	2	NA	2	2	2	2	4
366	2	4	1	NA	NA	NA	8154.701177	4613.44557	8599.979153	4844.963889	17.36	17.51	NA	NA	NA	0.01	0.9	NA	NA	NA	NA	NA	NA	2	NA
367	1	14	1	NA	5	5	2649.939506	1743.891481	2717.483211	1774.617997	17.08	23.15	0.6	5.1	129	0.01	0.39	NA	NA	NA	NA	NA	NA	2	NA
368	1	72	5	3	1	0.62	28182.91496	15004.19305	29922.51562	16133.62645	12.21	23.96	0.9	4.5	175	0.09	1.79	1	2	2	2	2	2	2	1
369	1	5	4	NA	NA	1.76	10904.17974	5108.994306	10804.20381	5700.467086	5.4	17.72	NA	NA	NA	0.33	1.16	NA	NA	NA	NA	NA	NA	2	NA
370	2	0	1	NA	NA	0.65	3154.042042	2083.058293	3138.310228	2215.06236	NA	NA	NA	NA	NA	NA	NA	NA	NA	NA	NA	NA	NA	NA	NA
371	2	5	4	NA	NA	0.71	7902.386556	3410.047424	7829.932827	3475.401689	8	17.42	NA	NA	NA	0.01	1.98	NA	NA	NA	NA	NA	NA	2	NA
372	1	70	3	5	1	NA	29627.04353	15773.02708	33417.07556	17710.5088	41.45	17.81	0.4	4.1	216	6.75	0.14	1	2	NA	2	2	2	2	7
373	2	8	4	NA	NA	NA	10970.41034	5068.62474	11342.33841	5126.267071	NA	25.37	NA	NA	NA	NA	NA	NA	NA	NA	NA	NA	NA	2	NA
374	2	53	3	3	NA	5	98489.59753	51954.02273	111847.499	55264.22304	12.15	22.09	0.6	4.5	202	0.21	2.97	1	2	2	2	2	2	2	1
375	1	1	4	NA	NA	4.35	8954.20805	4289.366362	0	0	NA	NA	NA	NA	NA	NA	NA	NA	NA	NA	NA	NA	NA	2	NA
376	1	8	4	NA	NA	3.09	11144.98993	4887.043626	11206.0841	5370.280321	10.4	19.17	NA	NA	NA	NA	NA	NA	NA	NA	NA	NA	NA	2	NA
377	1	3	3	NA	NA	1.18	26082.1488	11183.96662	27792.14804	11685.16255	31.65	15.74	NA	NA	NA	0.29	0.3	NA	NA	NA	NA	NA	NA	2	NA
378	2	9	3	NA	NA	1.38	55166.70707	25449.77068	56236.47953	29272.35476	11.71	19.16	NA	NA	NA	0.09	0.28	NA	NA	NA	NA	NA	NA	2	NA
379	2	7	4	NA	NA	NA	12662.52294	5875.685755	12581.32129	5863.958956	19.1	13.82	NA	NA	NA	0.01	0.09	NA	NA	NA	NA	NA	NA	2	NA
380	1	42	1	3	NA	2.16	13443.46072	7355.62214	14359.39778	8176.525519	23.9	30.63	0.8	4.9	305	0.14	1.61	1	2	2	2	2	2	2	4
381	2	14	4	NA	5	4.59	4666.297101	2022.679818	4824.497823	2135.36378	8.29	16.89	0.5	4.4	180	0.01	0.95	NA	NA	NA	NA	NA	NA	2	NA
382	2	80	2	1	2	NA	13294.11293	5993.730839	17249.1058	8780.525243	20.58	NA	NA	NA	NA	NA	NA	2	2	2	2	2	2	1	0
383	2	72	4	2	2	NA	10103.80808	5994.551663	0	0	NA	NA	NA	NA	NA	NA	NA	2	1	NA	2	1	2	1	NA
384	1	8	1	NA	NA	0.4	4913.263421	2821.88636	5038.496474	2990.326987	18.81	17.61	NA	NA	NA	0.03	0.65	NA	NA	NA	NA	NA	NA	2	NA
385	1	0	1	NA	NA	0.3	1669.590434	1081.320029	1683.928268	1140.39572	22.43	NA	NA	NA	NA	NA	NA	NA	NA	NA	NA	NA	NA	NA	NA
386	2	85	3	3	1	NA	20842.82691	9397.113976	23516.11694	13551.44189	13.83	26.76	0.8	3.9	275	0.19	1.03	2	2	1	2	2	2	2	2
387	1	1	1	NA	NA	0.38	4017.45654	2095.246556	4051.27274	2130.018067	9.28	NA	NA	NA	NA	NA	NA	NA	NA	NA	NA	NA	NA	2	NA
388	1	24	2	2	5	0.7	26895.12134	12511.32759	26456.9516	12585.53588	NA	NA	0.5	3.5	117	0.21	0.23	2	2	NA	2	2	2	2	NA
389	2	81	3	3	1	5	25165.90844	11346.20131	28393.67463	14978.68836	14.59	22.19	0.7	4.2	178	0.36	0.25	1	1	1	1	1	1	2	4
390	1	12	1	NA	NA	NA	2048.164922	1347.871282	2043.741363	1399.398256	16.33	25.05	0.3	4.8	119	0.04	0.12	NA	NA	NA	NA	NA	NA	2	NA
391	2	6	1	NA	NA	NA	6782.440242	4124.613065	7306.914524	4219.995932	NA	25.78	NA	NA	NA	NA	NA	NA	NA	NA	NA	NA	NA	2	NA
392	1	77	1	1	1	NA	2063.161538	1409.298763	2169.630889	1404.007897	22.25	25.58	0.6	4.4	190	0.33	3.43	2	2	2	2	2	2	2	0
393	2	76	1	1	NA	1	2709.613472	1603.730755	2863.550477	1747.754328	12.94	30.11	0.5	4.4	195	0.17	0.27	2	1	NA	2	2	2	2	NA
394	1	11	4	NA	NA	1.28	11813.04126	5193.094236	11877.79753	5544.095269	23.35	23.62	NA	NA	NA	0.01	0.29	NA	NA	NA	NA	NA	NA	2	NA
395	1	1	4	NA	NA	3.46	9008.498137	4211.955641	10171.54556	4401.524808	35.6	NA	NA	NA	NA	NA	NA	NA	NA	NA	NA	NA	NA	2	NA
396	2	16	1	NA	5	3.8	2732.608896	1766.460307	2818.967202	1805.631362	20.57	20.26	0.6	4.7	177	0.01	0.06	NA	2	NA	NA	NA	NA	2	NA
397	2	23	4	4	5	5	26685.14308	12502.06526	28543.30003	12456.08502	9.37	18.98	0.8	4.4	174	0.01	0.33	2	2	NA	2	2	2	2	2
398	1	16	1	NA	5	2.33	2037.546861	1356.545975	2033.146234	1395.555552	11.37	39.97	0.6	4.6	156	1.02	0.26	NA	2	NA	NA	NA	NA	2	NA
399	2	38	3	2	1	0.42	106574.5528	50538.41287	112672.885	50249.37419	19.41	24.71	0.4	4.5	209	0.24	0.32	1	2	NA	2	2	2	2	3
400	1	15	4	NA	5	0.54	7499.955002	3744.807112	7723.69003	3973.732714	40.64	25.44	0.6	4.7	103	0.14	1.82	NA	NA	NA	NA	NA	NA	2	NA
401	2	15	5	NA	5	NA	26985.59596	10650.02362	34926.42772	11559.77408	15.87	24.21	NA	NA	NA	NA	NA	NA	NA	NA	NA	NA	NA	2	NA
402	2	85	2	1	2	0.72	17043.9008	7684.345274	22498.28413	9741.319432	19.93	23.21	0.9	4	226	0.32	2.78	1	2	2	2	2	2	2	0
403	2	71	3	4	2	3.59	31445.59658	18080.77038	33547.21621	19218.73726	14.67	28.03	0.6	4	170	3.22	0.27	1	2	1	2	2	2	2	1
404	1	6	4	NA	NA	1.91	11889.92917	5257.308002	12719.46302	5443.160841	9.59	14.25	NA	NA	NA	0.01	0.21	NA	NA	NA	NA	NA	NA	2	NA
405	2	14	1	NA	5	0.54	2129.875588	1124.606152	2181.772408	1188.11733	10.61	23.84	0.5	4.9	156	0.25	1.29	NA	NA	NA	NA	NA	NA	2	NA
406	2	26	4	2	5	0.9	43625.25318	20425.96519	44243.78839	20350.84233	49.92	19.03	0.5	4.5	167	0.09	3.77	1	2	NA	2	2	2	2	NA
407	1	21	3	3	5	1.77	80810.45265	37238.84779	86553.28648	38937.96326	22.75	28.86	0.8	4.7	99	0.29	1.89	2	2	NA	2	2	2	2	NA
408	2	15	3	NA	5	1.15	35110.96268	13757.95618	42637.18803	14181.33675	15.86	24.37	0.6	4.6	128	0.01	0.31	NA	NA	NA	NA	NA	NA	2	NA
409	1	14	1	NA	5	NA	2321.155807	1567.501955	2316.142651	1535.637866	19.5	17.6	0.5	4.8	157	0.04	0.09	NA	NA	NA	NA	NA	NA	2	NA
410	2	70	1	4	1	4.27	2702.15334	1599.315349	2658.988406	1595.129636	10.97	32.77	0.8	4.2	218	2.04	2.88	2	2	2	2	2	2	2	6
411	2	16	4	NA	5	NA	6703.209554	3696.741973	6660.223519	3717.801065	27.34	21.38	0.7	4.6	154	0.23	0.11	NA	2	NA	NA	NA	NA	2	NA
412	1	85	3	5	1	5	10874.70619	5911.184545	0	0	NA	NA	NA	NA	NA	NA	NA	1	2	2	2	2	2	2	NA
413	1	0	1	NA	NA	0.9	1657.145798	1033.495097	1799.799152	1074.122389	11.34	NA	NA	NA	NA	NA	NA	NA	NA	NA	NA	NA	NA	NA	NA
414	1	18	3	NA	5	NA	41494.77936	17482.4135	44483.47829	18357.11834	42.85	27.35	0.8	4.8	179	0.01	0.12	NA	2	NA	NA	NA	NA	2	NA
415	2	3	3	NA	NA	5	44335.8667	19330.06676	0	0	NA	NA	NA	NA	NA	NA	NA	NA	NA	NA	NA	NA	NA	2	NA
416	2	72	4	4	2	0.84	10553.67786	6074.583948	11204.84684	6926.573373	3.36	26.91	0.7	4.4	206	0.72	3.73	1	1	1	2	2	2	2	1
417	2	19	1	NA	5	1.31	2107.815815	1362.570757	2181.659015	1378.243287	31.63	22.67	0.4	4.7	170	0.12	0.54	NA	2	NA	NA	NA	NA	2	NA
418	1	9	3	NA	NA	0.97	61672.4091	27226.78792	66065.8677	29155.64251	15.86	18.09	NA	NA	NA	0.31	0.24	NA	NA	NA	NA	NA	NA	2	NA
419	1	66	3	4	1	4.52	54098.53619	28385.22248	62038.59437	30026.74772	23.11	26.48	1	4.5	213	0.19	1.21	1	2	1	2	2	2	2	2
420	1	2	3	NA	NA	1.17	24978.07745	10937.05497	27119.5361	12005.59052	15.53	16.28	NA	NA	NA	NA	NA	NA	NA	NA	NA	NA	NA	2	NA
421	1	70	4	3	1	1.25	8387.508641	4100.530685	9323.337722	4117.447925	4.48	27.94	0.9	4.1	187	0.85	1.99	2	1	1	1	1	1	2	1
422	2	1	2	NA	NA	1.82	5388.447858	2377.329489	6084.126572	2468.576394	5.4	NA	NA	NA	NA	NA	NA	NA	NA	NA	NA	NA	NA	2	NA
423	2	13	1	NA	NA	1.5	2107.815815	1105.455356	2190.505279	1138.767725	10.25	18.98	0.4	4.6	156	0.04	0.24	NA	NA	NA	NA	NA	NA	2	NA
424	2	69	2	1	1	NA	38189.41969	19367.56711	42899.76046	19964.63904	NA	33.53	0.6	4.3	221	0.31	0.3	2	2	1	2	2	2	2	NA
425	2	0	3	NA	NA	1.9	13381.2001	5657.195202	14258.49906	5807.963617	49.69	NA	NA	NA	NA	NA	NA	NA	NA	NA	NA	NA	NA	NA	NA
426	2	45	3	5	NA	NA	119230.8669	58404.26264	134155.7735	64280.6983	27.2	39.84	0.8	4.3	193	0.36	0.15	1	2	2	2	2	2	2	2
427	1	12	1	NA	NA	NA	2464.478396	1606.160528	0	0	NA	NA	NA	NA	NA	NA	NA	NA	NA	NA	NA	NA	NA	2	NA
428	1	6	3	NA	NA	5	50422.42749	20871.12926	0	0	NA	NA	NA	NA	NA	NA	NA	NA	NA	NA	NA	NA	NA	2	NA
429	1	43	2	2	1	1.88	14639.61983	7477.593855	14401.11418	7555.909854	54.43	41.23	0.8	4.2	174	1.9	0.1	1	2	2	2	2	2	2	1
430	1	32	3	4	NA	2.56	81307.49365	39724.82937	83812.30227	44057.9706	37.27	26.26	0.9	5	151	0.04	0.07	2	2	NA	2	2	2	2	0
431	2	14	3	NA	5	5	36382.79804	14599.41687	36480.88324	14784.67194	NA	23.79	0.6	4.7	134	0.2	0.02	NA	NA	NA	NA	NA	NA	2	NA
432	2	26	1	3	1	4.95	15850.6363	8741.707642	16431.26315	9013.005911	13.07	24.17	0.6	4.5	141	2.37	2.14	2	2	NA	2	2	2	2	NA
433	1	12	3	NA	NA	5	32685.87507	14649.8781	33345.11177	14978.54383	19.42	23.45	0.5	4.8	111	0.04	0.04	NA	NA	NA	NA	NA	NA	2	NA
434	1	58	3	2	1	NA	70081.50435	35022.33482	71862.60216	36040.03697	11.89	32.09	0.9	4.8	163	0.03	1.84	1	2	2	2	2	2	2	NA
435	1	10	1	NA	NA	1.83	5745.473358	3380.23273	5846.081039	3426.288875	21.93	15.93	NA	NA	NA	0.01	0.13	NA	NA	NA	NA	NA	NA	2	NA
436	1	84	3	4	1	0.63	18231.06427	9909.893977	0	0	NA	NA	NA	NA	NA	NA	NA	2	1	2	2	2	2	2	NA
437	2	56	5	4	3	0.81	43283.5714	22832.41792	45679.99164	23327.02955	2.86	32	0.4	4.2	180	4.4	3.67	1	1	NA	2	2	2	2	3
438	2	19	2	NA	5	NA	42124.79339	19404.41753	42238.35855	19600.41635	25.57	18.45	0.5	4.7	171	0.01	0.22	NA	2	NA	NA	NA	NA	2	NA
439	1	30	4	4	5	0.78	30969.83099	13366.3367	32990.24658	13960.32834	20.62	30.53	0.9	4.1	157	0.45	1.58	1	2	NA	2	2	2	2	6
440	1	3	3	NA	NA	1.47	48896.69666	20778.58735	0	0	NA	NA	NA	NA	NA	NA	NA	NA	NA	NA	NA	NA	NA	2	NA
441	1	1	3	NA	NA	1.47	32504.83739	14232.76848	0	0	NA	NA	NA	NA	NA	NA	NA	NA	NA	NA	NA	NA	NA	2	NA
442	1	49	1	1	1	1.95	11254.13104	6157.725095	15008.28707	6462.420114	11.87	27.59	0.6	4.9	160	0.06	1.24	2	2	NA	2	2	2	2	2
443	1	53	1	1	1	NA	13443.46072	7355.62214	14042.63345	7986.525268	11.1	26.5	0.8	5	250	0.36	3.33	1	NA	NA	2	2	2	2	1
444	2	1	3	NA	NA	2.64	34594.14426	15954.22685	39733.20083	17268.09425	11.6	NA	NA	NA	NA	NA	NA	NA	NA	NA	NA	NA	NA	2	NA
445	2	7	1	NA	NA	0.43	5751.90194	3576.811606	6280.058413	3711.130082	8.77	21.39	NA	NA	NA	0.06	0.44	NA	NA	NA	NA	NA	NA	2	NA
446	1	32	2	2	1	1.25	73490.90323	35905.83671	77526.34382	36264.51921	29.39	28.51	0.7	4.4	211	0.21	2.24	1	2	NA	2	2	2	2	1
447	1	65	3	4	1	1.13	29279.37108	15362.73476	32645.04262	16430.84599	19.45	31.62	NA	NA	NA	NA	NA	1	1	1	2	2	2	2	0
448	2	10	3	NA	NA	NA	33681.17833	14622.09569	33771.98016	15034.54176	7.4	18.29	NA	NA	NA	NA	NA	NA	NA	NA	NA	NA	NA	2	NA
449	1	6	1	NA	NA	0.03	13037.52677	7487.980151	13369.83732	7606.536114	16.59	15.77	NA	NA	NA	0.09	0.28	NA	NA	NA	NA	NA	NA	2	NA
450	2	10	4	NA	NA	NA	12273.77928	5670.816257	12651.77291	5735.30694	16.13	19.33	NA	NA	NA	0.02	0.12	NA	NA	NA	NA	NA	NA	2	NA
451	2	84	2	9	2	0	8123.335092	4675.704681	0	0	NA	NA	NA	NA	NA	NA	NA	1	1	2	2	2	2	1	NA
452	1	81	3	3	1	5	12838.39568	6978.590946	13630.85032	8468.702283	36	23.07	0.9	4	224	0.16	2.53	2	2	1	2	2	2	2	1
453	2	53	3	3	3	1.44	72822.62049	38414.49427	81938.30368	40862.03662	19.52	26.8	0.6	4.4	227	0.28	0.23	2	2	2	2	2	2	2	1
454	1	1	1	NA	NA	1.76	6026.18481	3142.869834	6076.909109	3323.210353	24.32	NA	NA	NA	NA	NA	NA	NA	NA	NA	NA	NA	NA	2	NA
455	1	1	1	NA	NA	4.77	3634.836558	1920.691839	3686.999426	1979.656016	13.33	NA	NA	NA	NA	NA	NA	NA	NA	NA	NA	NA	NA	2	NA
456	2	2	1	NA	NA	1.47	3416.846465	1798.124358	3446.189096	1859.356236	3.24	NA	NA	NA	NA	NA	NA	NA	NA	NA	NA	NA	NA	2	NA
457	2	13	4	NA	NA	5	7513.168496	3202.537552	7980.460317	3189.973911	1.28	26.87	NA	NA	NA	NA	NA	NA	NA	NA	NA	NA	NA	2	NA
458	2	76	3	1	2	2.4	38640.71147	22217.85902	43406.71525	27382.53806	12.09	24.05	1.3	4.1	196	1.3	1.39	2	1	1	2	2	2	2	NA
459	2	78	3	2	1	1.07	66141.05729	38030.16638	0	0	NA	NA	NA	NA	NA	NA	NA	2	2	NA	2	1	2	1	NA
460	2	25	3	4	1	4.24	85122.30402	35417.82717	96271.1909	37845.04194	7.1	23.65	0.7	4.2	175	1.6	2.59	2	2	1	2	2	2	2	3
461	1	24	3	4	5	1.58	90161.53709	41547.98849	98473.7684	46550.64465	NA	NA	0.8	4.5	185	0.09	0.06	1	2	NA	2	2	2	2	NA
462	1	0	4	NA	NA	0.85	5214.683976	2157.247998	5337.044745	2267.497879	63.11	NA	NA	NA	NA	NA	NA	NA	NA	NA	NA	NA	NA	NA	NA
463	2	34	1	2	1	NA	18407.73154	10151.95885	22819.75746	10586.98067	22.42	24.72	NA	NA	NA	NA	NA	2	2	2	2	2	2	2	NA
464	2	5	1	NA	NA	0.72	7272.895533	4114.572312	0	0	NA	NA	NA	NA	NA	NA	NA	NA	NA	NA	NA	NA	NA	2	NA
465	1	61	1	5	1	NA	1667.88349	1015.814335	1675.383228	1051.006576	28.61	28.84	1	4.5	280	0.11	1.28	1	1	NA	2	2	2	2	3
466	1	48	3	5	1	5	91341.78177	46261.41005	91205.92235	50538.11731	34.44	22.7	0.9	4.4	165	0.01	0.74	1	2	2	2	2	2	2	1
467	2	2	1	NA	NA	1.47	5310.554612	2794.693206	5486.389338	2776.803641	14.12	17.67	NA	NA	NA	NA	NA	NA	NA	NA	NA	NA	NA	2	NA
468	1	33	3	4	NA	5	104816.7211	49042.89496	112265.572	51846.11841	16.89	25.51	0.9	4.8	213	0.1	0.08	2	2	1	2	2	2	2	0
469	1	66	3	5	1	NA	54098.53619	28385.22248	61019.07771	31224.60046	22.41	25.3	0.7	3.9	188	9.53	0.1	1	2	2	2	2	2	2	7
470	1	18	3	NA	5	5	34445.76425	14902.80116	36274.51013	15571.46067	20.99	23.06	0.9	5	159	0.19	0.4	NA	2	NA	NA	NA	NA	2	NA
471	1	0	2	NA	NA	0.02	10780.21526	4208.708861	10811.80248	4210.037576	NA	NA	NA	NA	NA	NA	NA	NA	NA	NA	NA	NA	NA	NA	NA
472	2	44	4	4	3	NA	27197.17812	14494.65096	29803.69338	15101.58083	30.22	21.15	0.6	3.7	177	0.14	1.92	1	2	2	2	2	2	2	1
473	2	15	1	NA	5	3.59	3066.183224	1608.076305	3163.083439	1626.065094	22.47	24.5	0.6	4.7	155	0.01	0.02	NA	NA	NA	NA	NA	NA	2	NA
474	2	21	3	2	1	0.75	175476.3333	75288.85614	186846.802	76574.60456	9.85	15.22	0.5	4.5	124	0.01	1.48	1	2	NA	2	2	2	2	0
475	2	85	3	4	2	5	20218.94546	9115.833271	26689.4055	13145.81106	68.59	23.23	0.6	4	164	0.31	2.99	2	1	2	2	2	2	2	1
476	2	8	1	NA	NA	1.02	6119.463209	3879.634248	6576.022922	3978.544964	25.93	15.41	NA	NA	NA	NA	NA	NA	NA	NA	NA	NA	NA	2	NA
477	1	51	2	1	1	1.51	65127.83067	32546.7998	66783.03253	32519.68192	21.73	24.41	0.9	4.5	192	0.6	1.98	2	2	NA	2	2	2	2	0
478	2	65	4	4	NA	4.25	10395.13793	5983.330067	0	0	NA	NA	NA	NA	NA	NA	NA	2	1	1	1	1	1	2	NA
479	2	17	4	NA	5	0.57	8948.540469	4668.134902	8891.15568	4694.727692	9.9	17.88	0.5	4.5	282	0.68	0.86	NA	2	NA	NA	NA	NA	2	NA
480	1	0	4	NA	NA	0.06	6561.321344	2714.334637	6501.16329	2853.055391	5.1	NA	NA	NA	NA	NA	NA	NA	NA	NA	NA	NA	NA	NA	NA
481	2	63	1	1	1	1.63	2608.640409	1543.968133	2909.376406	1498.668426	14.35	30.1	0.4	4.1	135	1.09	0.46	1	2	NA	2	2	2	2	0
482	1	11	3	NA	NA	1.73	55636.23608	24561.97225	56758.3553	26302.04063	16.25	20.02	NA	NA	NA	0.01	0.25	NA	NA	NA	NA	NA	NA	2	NA
483	1	5	3	NA	NA	5	43228.48367	18536.27637	46062.63184	19366.95717	21.71	13.04	NA	NA	NA	NA	NA	NA	NA	NA	NA	NA	NA	2	NA
484	2	27	3	3	6	2.83	82310.70581	34247.97279	93091.34383	39634.91194	NA	20.7	NA	NA	NA	NA	NA	1	2	1	2	2	2	2	NA
485	1	10	1	NA	NA	4.32	5733.257026	3640.893993	6210.042385	3750.69348	19.95	16.27	NA	NA	NA	0.26	0.14	NA	NA	NA	NA	NA	NA	2	NA
486	2	12	3	NA	NA	3.84	36686.48185	14375.31105	0	0	NA	NA	NA	NA	NA	NA	NA	NA	NA	NA	NA	NA	NA	2	NA
487	1	12	3	NA	NA	0.91	45933.48132	20587.48314	49205.72009	21380.51146	26.16	18.89	0.4	4.3	143	0.25	0.23	NA	NA	NA	NA	NA	NA	2	NA
488	2	33	3	4	6	1.14	106574.5528	50538.41287	107216.9359	50249.37419	2.29	22.78	0.5	3.9	267	0.6	0.34	1	2	NA	2	2	2	2	1
489	2	40	3	5	NA	5	92593.04315	45355.94306	104720.4095	48575.49392	23.59	31.6	0.6	4.6	235	1.21	2.03	2	2	1	2	2	2	2	NA
490	1	13	3	NA	NA	2.49	37625.93334	16864.02262	38144.09257	18074.84176	18.65	20.9	0.5	4.7	158	0.06	0.28	NA	NA	NA	NA	NA	NA	2	NA
491	1	4	4	NA	NA	0.59	7169.582468	3105.706871	7674.87228	3075.143295	14.29	13.9	NA	NA	NA	0.03	0.26	NA	NA	NA	NA	NA	NA	2	NA
492	2	18	4	NA	6	0.4	6997.154742	3347.972811	7212.645003	3500.380001	39.28	25.35	0.3	3.5	224	0.26	1.67	NA	2	NA	NA	NA	NA	2	NA
493	1	66	3	3	1	NA	37285.61631	19563.57027	41571.60789	20923.74927	48.6	34.15	0.7	4.8	228	0.29	0.07	2	2	2	2	2	2	3	5
494	1	16	1	NA	5	1.5	3058.462395	1965.12505	3149.169205	2190.786839	37.5	20.06	0.6	4.8	134	0.02	2.24	NA	2	NA	NA	NA	NA	2	NA
495	2	5	3	NA	NA	NA	49668.32246	21654.97283	52924.67969	24376.8515	13.83	15.1	NA	NA	NA	0.21	0.44	NA	NA	NA	NA	NA	NA	2	NA
496	2	12	1	NA	NA	NA	3414.81371	1803.07269	3623.141192	1865.824743	NA	23.24	NA	NA	NA	NA	NA	NA	NA	NA	NA	NA	NA	2	NA
497	1	12	3	NA	NA	5	34127.95995	14895.67092	0	0	NA	NA	NA	NA	NA	NA	NA	NA	NA	NA	NA	NA	NA	2	NA
498	2	5	3	NA	NA	3.97	39923.6753	17406.38824	42541.15345	18186.43447	8.15	15.31	NA	NA	NA	0.01	0.1	NA	NA	NA	NA	NA	NA	2	NA
499	1	36	1	5	1	4.06	24717.49443	13069.35424	26155.96186	13487.69167	40.61	18.93	0.7	5.2	179	0.04	1.05	2	2	NA	2	2	2	2	1
500	1	11	1	NA	NA	0.85	5372.277368	3160.670438	5466.350099	3149.645073	27.61	23.72	NA	NA	NA	0.45	0.29	NA	NA	NA	NA	NA	NA	2	NA
501	1	6	1	NA	NA	0.85	5715.072043	3282.397556	5892.156824	3313.07252	9.33	15.27	NA	NA	NA	0.08	1.23	NA	NA	NA	NA	NA	NA	2	NA
502	2	12	5	NA	NA	1.76	6319.979019	2739.494236	6534.244255	2768.984336	17.86	24.55	0.5	4.3	175	0.04	0.18	NA	NA	NA	NA	NA	NA	2	NA
503	2	0	1	NA	NA	0.95	5803.128885	3832.62353	5886.408514	3983.286185	16.96	NA	NA	NA	NA	NA	NA	NA	NA	NA	NA	NA	NA	NA	NA
504	2	32	3	3	1	5	7357.174199	3364.351044	8355.009607	3633.330143	16.33	24.74	0.5	4.3	190	0.15	0.48	2	1	2	2	2	2	2	0
505	1	60	4	4	2	1.81	8986.031938	4603.521662	9328.225525	5444.237385	17.62	41.43	0.9	4.4	172	0.84	0.25	1	1	NA	2	2	2	2	2
506	1	19	4	NA	5	2.93	5779.332717	2673.483911	5983.142057	2806.351214	NA	26.63	0.8	4.7	119	0.07	2.18	NA	2	NA	NA	NA	NA	2	NA
507	1	19	3	NA	5	2.49	32822.47152	15111.24114	33099.74397	16412.19685	22.4	29.23	0.7	4.6	184	0.29	0.21	NA	2	NA	NA	NA	NA	2	NA
508	2	78	4	1	2	NA	11002.15144	6332.720538	14027.68523	7220.914853	9.23	30.74	0.5	4.7	211	0.24	1.53	2	1	1	2	2	2	2	0
509	1	81	3	3	1	2.22	13364.83222	7264.747048	15326.39261	8815.960183	15.47	26.47	0.9	4.3	187	0.78	1.81	1	2	2	2	2	2	2	0
510	1	19	1	NA	5	2.51	2533.841996	1643.940669	2601.804657	1728.088083	16.2	31.02	0.6	5.2	173	0.43	0.18	NA	2	NA	NA	NA	NA	2	NA
511	2	19	1	NA	NA	1.45	2906.241028	1723.729603	2923.154012	1730.457684	56.28	28.46	0.4	3.5	243	0.14	0.06	NA	2	NA	NA	NA	NA	2	NA
512	1	44	3	2	6	0.72	43680.44273	21186.07379	52446.6777	22497.305	38.68	26.07	1	4.3	202	0.23	2.11	1	2	NA	2	2	2	2	7
513	2	2	2	NA	NA	NA	26869.69234	12071.06904	0	0	NA	NA	NA	NA	NA	NA	NA	NA	NA	NA	NA	NA	NA	2	NA
514	1	20	3	4	5	1.07	102022.6651	47013.80047	111161.2687	51157.50919	29.01	23.08	0.8	4.7	129	1.75	0.07	1	2	NA	2	2	2	2	2
515	1	15	1	NA	5	NA	5100.573086	3356.622266	5237.380558	3410.98039	16.24	28.27	0.8	5.2	137	0.06	0.14	NA	NA	NA	NA	NA	NA	2	NA
516	2	2	3	NA	NA	5	31086.99508	14336.78971	33694.38822	15481.90981	6.83	15.87	NA	NA	NA	NA	NA	NA	NA	NA	NA	NA	NA	2	NA
517	1	52	1	2	1	1.08	7825.163541	4634.691078	8375.864072	4941.403976	39.87	20.91	0.5	4.9	161	0.03	2.29	2	2	NA	2	2	2	2	3
518	1	12	4	NA	NA	4.27	6142.67368	3015.489931	6426.95652	3070.560968	17.73	31.58	0.5	4.8	168	0.29	0.3	NA	NA	NA	NA	NA	NA	2	NA
519	2	0	3	NA	NA	NA	17572.42909	7646.417774	19046.30043	8197.157284	9.54	NA	NA	NA	NA	NA	NA	NA	NA	NA	NA	NA	NA	NA	NA
520	1	6	1	NA	NA	0.7	5706.095016	3623.644809	5798.76022	3732.924108	25.58	20.92	NA	NA	NA	0.45	0.47	NA	NA	NA	NA	NA	NA	2	NA
521	2	15	1	NA	5	NA	1845.269763	967.761665	1907.435375	1027.583601	28.75	23.19	0.4	4.3	141	0.05	0.38	NA	NA	NA	NA	NA	NA	2	NA
522	1	51	3	3	1	3.11	70081.50435	35022.33482	69977.26692	35566.04716	11.55	24.92	NA	NA	NA	NA	NA	2	2	1	2	2	2	2	0
523	1	15	1	NA	5	3.29	3473.928747	2264.043881	3762.82533	2311.134721	33.01	29.4	0.5	5.3	115	0.24	0.13	NA	NA	NA	NA	NA	NA	2	NA
524	1	69	3	3	1	2.22	45749.48831	24004.52018	48573.39209	25392.70821	31.69	33.33	NA	NA	NA	NA	NA	1	1	1	1	2	2	2	0
525	2	7	1	NA	NA	1.66	8679.005381	5277.97337	9425.886521	5400.028027	21.8	24.12	NA	NA	NA	0.34	0.14	NA	NA	NA	NA	NA	NA	2	NA
526	2	28	1	4	1	0.67	13559.32466	7478.037455	0	0	NA	NA	NA	NA	NA	NA	NA	2	2	2	2	2	2	2	NA
527	2	56	4	2	6	NA	30364.10723	16182.45591	37001.06441	16858.23867	NA	24.3	0.4	4.9	280	0.28	0.76	1	2	1	2	2	2	2	NA
528	1	26	4	2	5	1.51	43326.32328	18699.30208	44208.64308	19551.87909	26.57	28.24	1.1	5.1	190	0.01	0.06	2	2	NA	2	2	2	2	3
529	2	14	4	NA	5	0.53	5487.206109	2488.524108	5452.018005	2524.785986	46.07	22.48	0.5	4.2	142	0.02	0.38	NA	NA	NA	NA	NA	NA	2	NA
530	1	0	3	NA	NA	0.34	11742.75351	5022.210295	11777.16108	5023.795836	10.74	NA	NA	NA	NA	NA	NA	NA	NA	NA	NA	NA	NA	NA	NA
531	1	69	3	4	1	4.07	53318.30785	27975.8407	56609.39977	29593.69128	30.84	25.62	0.7	4.6	155	0.03	0.23	1	1	1	2	2	1	2	7
532	1	40	4	2	5	2.15	20272.74071	10205.54456	21916.09119	10843.26487	49.88	28.5	0.9	4.3	150	0.2	1.96	1	2	NA	2	2	2	2	1
533	1	8	5	NA	NA	4.44	48615.5472	24237.17626	0	0	NA	NA	NA	NA	NA	NA	NA	NA	NA	NA	NA	NA	NA	2	NA
534	1	1	2	NA	NA	1.82	7239.673161	3384.935174	8174.3554	3537.282301	17.45	NA	NA	NA	NA	NA	NA	NA	NA	NA	NA	NA	NA	2	NA
535	2	45	1	4	1	3.97	8838.541093	5074.406587	8697.351828	5073.007261	26.7	27.92	0.3	4.4	226	0.95	1.92	2	2	2	2	2	2	1	13
536	1	17	1	NA	5	5	2122.767304	1413.28354	2144.177388	1463.957703	33.57	18.49	0.7	5.1	167	0.04	0.07	NA	2	NA	NA	NA	NA	2	NA
537	1	41	3	3	1	2.17	98289.30906	49780.08904	98143.11606	49523.38097	40.26	26.4	1.7	4.9	243	0.24	0.2	1	2	1	1	2	2	2	1
538	1	7	3	NA	NA	NA	75413.07642	33292.94037	79416.80099	35651.54546	15.35	17.36	NA	NA	NA	0.06	0.04	NA	NA	NA	NA	NA	NA	2	NA
539	2	67	4	2	2	NA	10103.80808	5994.551663	10246.78652	5848.746738	13.46	20.01	NA	NA	NA	NA	NA	2	1	2	9	9	9	2	0
540	2	16	4	NA	5	4.11	5618.994274	3047.272408	5807.812208	3092.006389	29.2	26.09	0.7	4.3	185	0.03	0.44	NA	2	NA	NA	NA	NA	2	NA
541	2	34	1	1	1	NA	14704.14653	7975.658926	15384.55345	8106.148191	14.66	24.75	0.5	4.6	211	0.05	2.27	2	2	NA	2	2	2	2	NA
542	2	40	1	2	6	2.4	7996.34245	4667.871445	8126.34777	4642.608613	25.87	36.07	0.5	3.8	228	0.34	2.53	1	1	1	2	2	2	2	0
543	1	36	4	4	6	NA	32724.96893	14330.49398	34831.25643	14497.72608	15.2	36.5	0.8	4	184	0.73	0.41	2	2	NA	2	2	2	2	NA
544	1	14	4	NA	5	0.55	6076.645172	3133.373362	6253.223961	3198.202063	42.09	20.51	0.6	4.5	144	0.05	0.51	NA	NA	NA	NA	NA	NA	2	NA
545	2	0	3	NA	NA	2.52	18955.31059	8248.160972	21771.17482	8655.069569	NA	NA	NA	NA	NA	NA	NA	NA	NA	NA	NA	NA	NA	NA	NA
546	2	19	1	NA	5	0.85	2670.394408	1838.243969	2685.934873	1853.775577	22.66	23.85	0.5	4.4	110	0.45	1.8	NA	2	NA	NA	NA	NA	2	NA
547	2	18	1	NA	5	NA	2265.980094	1559.853567	0	0	NA	NA	NA	NA	NA	NA	NA	NA	2	NA	NA	NA	NA	2	NA
548	2	13	4	NA	NA	0.85	5560.464905	2521.747988	5524.807011	2511.855103	17.51	18.16	NA	NA	NA	NA	NA	NA	NA	NA	NA	NA	NA	2	NA
549	1	18	1	NA	5	1.6	2649.939506	1719.264	2855.151461	1809.801647	21.25	20.07	0.7	4.5	151	0.02	1.71	NA	2	NA	NA	NA	NA	2	NA
550	2	71	3	1	2	0.95	80744.54904	46426.96625	0	0	NA	NA	NA	NA	NA	NA	NA	1	1	1	2	2	2	3	NA
551	2	53	3	3	1	4.44	73539.54461	38792.67727	77611.1045	39633.03107	10.63	29.2	0.6	4.3	251	0.32	0.23	2	2	1	1	2	2	2	1
552	2	17	4	NA	5	1.08	6105.348111	3545.836466	0	0	NA	NA	NA	NA	NA	NA	NA	NA	2	NA	NA	NA	NA	2	NA
553	1	16	4	NA	5	0.85	5292.311592	2490.093418	5321.32278	2493.880375	0.38	33.78	0.7	4.3	147	0.31	0.32	NA	2	NA	NA	NA	NA	2	NA
554	1	27	1	1	1	1.98	19695.48905	10413.97315	20841.6942	10833.61102	17.13	28.54	1.1	4.6	148	0.12	0.37	1	2	1	2	2	2	2	0
555	2	0	3	NA	NA	NA	15128.12077	6582.80827	0	0	NA	NA	NA	NA	NA	NA	NA	NA	NA	NA	NA	NA	NA	NA	NA
556	1	11	1	NA	NA	NA	7172.3155	4119.351548	7619.383042	4157.848092	27.88	26.85	NA	NA	NA	0.17	0.32	NA	NA	NA	NA	NA	NA	2	NA
557	1	16	4	NA	5	2.05	5560.343666	2572.180918	6019.834628	2796.354837	4.99	27.91	0.7	4.4	190	0.04	1.81	NA	2	NA	NA	NA	NA	2	NA
558	1	15	3	NA	5	4.59	36559.30146	16385.95597	38965.87452	16753.5701	51.59	30.68	0.7	4.5	173	0.09	0.2	NA	NA	NA	NA	NA	NA	2	NA
559	1	16	2	NA	5	0.68	30309.93494	13113.45367	30224.08729	13345.60668	24.51	25.24	NA	NA	NA	NA	NA	NA	2	NA	NA	NA	NA	2	NA
560	2	66	3	3	1	1.19	67096.61753	34027.70332	80947.98377	38828.94807	14.91	41.48	NA	NA	NA	NA	NA	1	1	NA	2	2	2	2	NA
561	2	77	3	3	2	0.99	38454.52599	22110.80502	47733.90238	29250.99347	19.61	36.65	0.9	4.1	194	1.57	0.79	2	2	1	2	2	2	1	0
562	1	35	2	2	4	1.62	43803.45105	20495.28002	52594.37258	21548.83392	19.65	NA	0.7	4.4	142	0.19	2.25	1	2	NA	2	2	2	2	2
563	1	23	1	2	1	0.84	12859.77241	7360.410015	13764.78653	7643.430438	20.5	25.65	0.7	4.6	173	0.04	2.61	1	1	NA	2	2	2	2	3
564	2	17	4	NA	5	0.4	6885.400724	3972.84286	6841.246342	4069.660816	17.32	37.58	0.7	4.3	215	1.51	0.07	NA	2	NA	NA	NA	NA	2	NA
565	2	10	1	NA	NA	0.52	6119.463209	3879.634248	6276.411388	3960.725369	NA	23.23	NA	NA	NA	0.21	1.61	NA	NA	NA	NA	NA	NA	2	NA
566	1	17	3	NA	5	1.17	46795.24796	20245.74838	47739.05457	21422.25434	28.54	18.08	0.7	4.8	159	0.11	0.37	NA	2	NA	NA	NA	NA	2	NA
567	1	10	1	NA	NA	NA	6670.09872	3830.908092	6840.111347	3891.562233	15.19	24.43	NA	NA	NA	NA	NA	NA	NA	NA	NA	NA	NA	2	NA
568	2	63	3	5	1	5	47161.25098	23917.58505	54490.15756	23911.61926	27.67	27.05	0.7	4.4	229	0.32	0.27	2	2	1	2	2	2	2	2
569	2	29	1	3	1	3.89	15772.10717	8698.398422	17204.07669	8792.049802	16.72	28.93	0.7	4.4	169	0.88	0.84	2	2	NA	2	2	2	2	2
570	1	51	3	3	1	3.2	67983.77786	33974.02285	81627.453	35742.86596	20.33	37.5	NA	NA	NA	NA	NA	1	1	1	2	2	2	2	1
571	2	6	1	NA	NA	3.98	5692.327731	3461.681709	6182.187115	3474.370332	16.66	14.26	NA	NA	NA	NA	NA	NA	NA	NA	NA	NA	NA	2	NA
572	2	27	3	5	1	2.22	7136.954336	2969.555607	8030.333539	3260.855511	15.7	26.24	0.4	3.8	373	0.09	0.21	1	2	NA	2	2	2	2	0
573	1	3	3	NA	NA	5	59133.77545	25128.82061	67918.26265	26966.18675	12.73	17.35	NA	NA	NA	NA	NA	NA	NA	NA	NA	NA	NA	2	NA
574	2	4	4	NA	NA	NA	9424.046019	4188.646509	9337.640822	4147.425614	28.31	16.73	NA	NA	NA	0.04	0.33	NA	NA	NA	NA	NA	NA	2	NA
575	2	2	1	NA	NA	1.73	4131.296823	2105.299496	4166.071252	2140.237841	28.33	18.5	NA	NA	NA	NA	NA	NA	NA	NA	NA	NA	NA	2	NA
576	2	31	1	1	1	NA	14999.26515	8423.840947	0	0	NA	NA	NA	NA	NA	NA	NA	2	2	NA	2	2	2	2	NA
577	1	22	3	4	NA	0.79	90161.53709	41547.98849	98237.68903	45209.95072	46.81	29.74	0.9	5.1	191	0.04	0.13	2	2	NA	2	2	2	2	4
578	2	46	3	4	3	5	116017.7076	56830.32287	130540.402	62548.39414	36.17	22.45	0.6	4.7	188	0.12	0.08	1	2	2	2	2	2	2	1
579	1	6	4	NA	NA	1.07	10549.84466	4626.074263	10607.67638	5083.505997	NA	16.1	NA	NA	NA	NA	NA	NA	NA	NA	NA	NA	NA	2	NA
580	1	1	3	NA	NA	0	28219.81905	12356.50393	0	0	NA	NA	NA	NA	NA	NA	NA	NA	NA	NA	NA	NA	NA	2	NA
581	2	48	3	5	NA	0	86850.83893	42543.1714	98226.12052	45563.06019	16.12	19.13	0.6	4.6	137	0.24	0.19	2	2	2	2	2	2	2	3
582	2	26	3	2	5	0.73	8274.574401	3442.89842	8748.056127	3513.385854	17.78	27.13	0.4	4.2	152	0.77	0.09	2	2	NA	2	2	2	2	1
583	1	42	4	2	5	1.78	14639.61983	7477.593855	14401.11418	7420.547223	56.36	21.3	0.9	4.4	141	0.03	0.58	1	2	NA	2	2	2	2	0
584	1	20	3	4	5	0.24	102022.6651	47013.80047	114994.2875	53234.2173	28.57	25.5	0.8	5.2	210	0.06	0.43	2	2	NA	2	2	2	2	4
585	1	32	3	5	NA	5	79636.50133	37261.27406	86978.40167	39391.07649	25.7	25.91	0.8	4.9	194	0.08	0.11	2	2	NA	2	2	2	2	4
586	2	32	3	4	NA	5	113180.4926	51756.13601	119446.7968	53684.39317	25.79	32.95	0.4	3.9	234	0.35	0.04	2	2	2	2	2	2	2	1
587	2	14	1	NA	5	3.18	4611.124949	2434.742909	0	0	NA	NA	NA	NA	NA	NA	NA	NA	NA	NA	NA	NA	NA	2	NA
588	1	39	4	2	1	0.65	50793.86896	21922.23635	54911.3255	23610.38101	22.61	27.74	0.9	4.6	147	0.06	2.4	2	2	NA	2	2	2	2	NA
589	2	13	3	NA	NA	4.69	29822.0871	11966.78389	31961.38797	12442.10443	19.18	18.83	0.6	4.6	150	0.01	0.28	NA	NA	NA	NA	NA	NA	2	NA
590	2	15	4	NA	5	0	7233.78784	3280.623158	7355.931625	3323.841945	19.95	21.7	0.6	5.1	151	0.03	2.87	NA	NA	NA	NA	NA	NA	2	NA
591	2	18	1	NA	5	3.84	5250.688222	3452.012519	5281.244809	3465.486452	3.45	22.55	0.6	4.4	241	0.1	0.42	NA	2	NA	NA	NA	NA	2	NA
592	1	32	3	5	1	4.79	106380.5996	49774.62106	109362.7707	51775.81818	15.61	25.14	0.6	5.1	264	0.09	0.19	2	2	1	2	2	2	2	4
593	1	35	3	3	1	1.4	92941.19529	45408.7681	95804.39887	46327.85283	63.98	36.96	0.9	4.1	171	0.14	0.68	1	2	NA	2	2	2	2	3
594	1	14	3	NA	5	1.88	36901.56487	16106.25328	44564.55179	16325.89361	23.18	22.45	0.9	4.7	161	0.04	0.26	NA	NA	NA	NA	NA	NA	2	NA
595	1	34	3	4	4	1.44	97049.69872	45408.7681	108421.5127	50587.22635	16.62	21.67	0.9	4.3	187	0.06	0.4	1	2	NA	2	2	2	2	0
596	2	30	3	5	6	3.59	90700.79517	41476.42922	102054.4063	45759.79446	18.15	27.76	0.7	4	149	1.26	0.32	1	2	2	2	2	2	2	2
597	2	6	3	NA	NA	0.86	64712.46745	29853.46678	68525.90012	31536.79116	15.37	19.33	NA	NA	NA	NA	NA	NA	NA	NA	NA	NA	NA	2	NA
598	2	29	3	5	1	4.32	8503.74223	3538.250944	8850.656467	3665.079275	24.04	28.17	NA	NA	NA	NA	NA	2	2	2	2	2	2	2	3
599	1	13	3	NA	NA	NA	36901.56487	16106.25328	39559.43338	17557.8957	15.31	20.52	0.6	4.5	187	0.01	0.39	NA	NA	NA	NA	NA	NA	2	NA
600	1	15	4	NA	5	1.41	6608.070228	3243.956993	6913.891614	3450.083077	27.38	35.16	0.7	4.3	196	0.31	0.4	NA	NA	NA	NA	NA	NA	2	NA
601	1	13	2	NA	NA	0.71	23206.14379	10401.04256	24438.17161	10634.38691	22.59	15.86	0.3	4.6	185	0.01	0.35	NA	NA	NA	NA	NA	NA	2	NA
602	1	28	1	1	1	0.7	17038.45783	9647.964378	18272.25426	10516.53371	41.95	27.42	0.5	4.4	144	0.51	0.96	1	2	NA	2	2	2	2	2
603	1	4	3	NA	NA	4.64	42497.65808	18059.32427	0	0	NA	NA	NA	NA	NA	NA	NA	NA	NA	NA	NA	NA	NA	2	NA
604	2	12	4	NA	NA	0.45	6509.397251	2952.101974	6619.309573	2953.836268	4.99	19.55	0.4	4.4	144	0.01	1.44	NA	NA	NA	NA	NA	NA	2	NA
605	2	36	4	4	3	0	34394.21405	15723.48227	0	0	NA	NA	NA	NA	NA	NA	NA	2	2	2	2	2	2	2	NA
606	2	6	3	NA	NA	2.57	72280.90738	33344.97589	0	0	NA	NA	NA	NA	NA	NA	NA	NA	NA	NA	NA	NA	NA	2	NA
607	1	67	3	3	2	3.64	51881.42976	27221.91819	0	0	NA	NA	NA	NA	NA	NA	NA	2	2	2	2	2	2	2	NA
608	2	14	1	NA	5	4.32	2830.847301	1494.729696	3090.783986	1579.143287	NA	31.72	0.5	4.7	182	0.25	1.69	NA	NA	NA	NA	NA	NA	2	NA
609	1	8	1	NA	NA	0.48	6708.711583	3946.934405	6694.222328	4031.55995	19.24	14.52	NA	NA	NA	0.02	0.33	NA	NA	NA	NA	NA	NA	2	NA
610	2	40	3	5	1	5	92593.04315	45355.94306	97719.51114	47946.05595	32.64	18.43	0.4	4.3	166	0.03	0.12	1	2	2	2	2	2	2	3
611	2	17	4	NA	5	2.7	8064.286087	4373.394113	8012.571803	4398.307864	30.19	22.75	NA	NA	NA	NA	NA	NA	2	NA	NA	NA	NA	2	NA
612	1	2	1	NA	NA	0.42	5478.349829	2857.154395	7192.680719	2954.449628	15.12	17.24	NA	NA	NA	NA	NA	NA	NA	NA	NA	NA	NA	2	NA
613	1	69	3	1	1	0.93	22572.04166	11843.43366	27028.37526	12653.97717	15.18	28.54	1.2	4.2	214	0.48	2.84	1	2	2	2	2	2	2	3
614	2	66	3	3	NA	2.14	54549.99001	27664.74592	58195.75737	27657.84547	15.93	36.72	0.7	4.4	197	0.86	0.18	2	1	2	2	2	2	1	0
615	2	38	4	3	1	NA	34394.21405	15723.48227	35884.28644	16772.52163	26.74	38.36	0.5	4.5	186	0.41	0.06	2	2	NA	2	2	2	2	NA
616	1	39	4	3	NA	NA	43326.32328	18699.30208	48718.0543	20392.07936	9.48	28.97	1	4.6	118	0.04	2.34	2	2	NA	2	2	2	2	6
617	2	13	1	NA	NA	2.76	4611.124949	2434.742909	4723.480207	2442.215242	16.67	18.54	0.4	4.7	218	0.04	0.15	NA	NA	NA	NA	NA	NA	2	NA
618	2	15	4	NA	3	3.11	7986.244542	3645.602283	9055.665268	3631.300487	7.11	22.71	0.7	4.3	196	0.07	0.26	NA	NA	NA	NA	NA	NA	2	NA
619	2	11	1	NA	NA	0.48	7274.555123	4423.883445	7504.452002	4440.09897	23.97	21.8	NA	NA	NA	0.01	0.17	NA	NA	NA	NA	NA	NA	2	NA
620	2	62	4	1	2	0.59	14251.77647	8203.169906	15920.33444	8843.022876	4.87	25.11	1	4.4	187	0.23	2.98	2	1	2	2	9	2	2	NA
621	1	1	1	NA	NA	4.95	4017.45654	2095.246556	4385.344689	2215.473568	0.84	NA	NA	NA	NA	NA	NA	NA	NA	NA	NA	NA	NA	2	NA
622	2	82	3	4	1	3.38	21554.78356	9718.103921	22995.36543	12278.38435	23.58	21.63	0.5	4.5	170	0.05	0.67	2	1	1	2	2	2	2	NA
623	1	11	1	NA	NA	NA	5185.23072	3050.625336	5174.031829	3116.033271	44.27	20.4	NA	NA	NA	NA	NA	NA	NA	NA	NA	NA	NA	2	NA
624	2	9	1	NA	NA	0.66	4700.290427	2979.903154	4727.643953	3055.875355	NA	19.55	NA	NA	NA	0.01	0.85	NA	NA	NA	NA	NA	NA	2	NA
625	2	7	1	NA	NA	1.6	5825.39991	3542.607044	6053.929932	3624.530854	20.47	16.74	NA	NA	NA	0.04	0.41	NA	NA	NA	NA	NA	NA	2	NA
626	1	66	4	3	3	1.72	10077.6425	5162.751019	10862.45796	5405.141212	7.11	22.8	1.1	4	192	0.55	2.24	1	1	1	2	2	2	2	7
627	2	61	1	1	4	1.81	2928.260623	1880.850313	3044.254832	1929.811415	8.93	22.27	0.4	5.1	339	0.47	0.43	2	1	1	2	2	2	2	5
628	2	64	3	3	2	1.78	37232.89683	18882.47148	49148.15579	21832.30967	32.59	36.6	0.5	4.6	259	0.32	1.34	1	2	1	2	2	2	1	NA
629	2	10	3	NA	NA	2.4	57608.57214	26576.26362	59096.29177	28074.79888	29.53	16.12	NA	NA	NA	0.01	0.16	NA	NA	NA	NA	NA	NA	2	NA
630	2	11	5	NA	NA	1.84	13045.04407	6027.161338	13125.4941	6215.734507	33.2	18.66	NA	NA	NA	0.08	0.07	NA	NA	NA	NA	NA	NA	2	NA
631	1	14	1	NA	5	1.13	2251.758334	1467.525689	2318.540197	1581.585444	8.62	26.39	0.5	4.5	203	0.17	0.24	NA	NA	NA	NA	NA	NA	2	NA
632	1	1	2	NA	NA	3.39	6799.677354	3257.273804	6959.229449	3293.184138	16.01	NA	NA	NA	NA	NA	NA	NA	NA	NA	NA	NA	NA	2	NA
633	2	85	3	1	NA	NA	24739.83482	11154.10345	0	0	NA	NA	NA	NA	NA	NA	NA	2	1	NA	2	2	2	1	NA
634	2	3	4	NA	NA	1.48	11088.05221	4784.729727	10986.39042	5132.603413	9.9	15.6	NA	NA	NA	0.02	1.69	NA	NA	NA	NA	NA	NA	2	NA
635	2	12	3	NA	NA	1.2	36310.29537	14227.90532	44093.60418	14567.1289	8.79	17.92	0.3	4.8	146	0.01	0.21	NA	NA	NA	NA	NA	NA	2	NA
636	1	46	3	4	5	1.82	92697.06095	44960.32206	95295.6409	47943.12184	22.77	22.34	0.7	5	144	0.19	0.16	1	2	NA	2	2	2	2	4
637	1	7	1	NA	NA	0.15	7417.754368	4710.630832	7637.747537	4852.690681	28	13.31	NA	NA	NA	0.01	0.24	NA	NA	NA	NA	NA	NA	2	NA
638	1	15	1	NA	5	0.62	2310.974922	1560.626692	2463.690595	1552.060542	23.24	20.4	0.8	5.1	130	0.01	0.31	NA	NA	NA	NA	NA	NA	2	NA
639	2	32	3	4	1	1.26	103458.5746	47310.41485	117009.053	49717.27266	24.26	27.66	0.7	5.1	185	0.01	0.42	2	2	2	2	2	2	2	1
640	2	21	1	1	1	0.95	1555.812271	866.988064	1635.471326	970.050093	26.15	28.99	0.2	3.8	179	2.12	1.72	2	2	NA	2	2	2	2	0
641	1	18	1	NA	5	1.34	2649.939506	1719.264	2644.216254	2026.16589	17.24	18.26	0.7	5.2	173	0.06	0.53	NA	2	NA	NA	NA	NA	2	NA
642	1	59	3	2	1	1.78	88477.43843	44215.46742	88345.83935	44901.90068	16.16	26.65	1	4.8	245	0.72	0.59	1	2	1	1	1	1	2	3
643	1	46	4	4	NA	2.51	22954.15624	11555.40179	23421.60663	11848.90897	20.99	24.05	0.7	4.7	194	0.91	0.6	1	2	2	2	2	2	2	2
644	2	32	4	5	1	2.02	37347.45197	17073.56936	38965.46851	17398.95043	12.26	36.21	0.5	4.4	180	1.02	0.07	2	2	2	2	2	2	2	NA
645	1	76	3	4	1	3.02	31647.67408	16848.78276	35696.19476	20631.26121	34.24	23.58	0.9	4.2	122	0.32	3.85	1	2	2	2	2	2	2	0
646	2	45	2	3	3	4.52	121284.2811	59410.11073	136515.5431	63786.22932	8.15	33.2	0.4	4.4	157	0.06	0.96	1	2	NA	2	2	2	2	2
647	1	44	4	5	NA	1.95	34652.22579	17444.35246	35975.37349	17853.71049	41.92	29.63	0.9	4.5	146	0.2	2.57	1	2	NA	2	2	2	2	1
648	2	17	3	NA	5	2.22	34036.68595	15973.57864	36663.5535	16912.57282	10.83	24.03	0.6	4.6	139	1.03	0.37	NA	2	NA	NA	NA	NA	2	NA
649	1	12	1	NA	NA	0.31	2649.939506	1743.891481	2732.0494	1772.13257	18.24	18.01	0.4	5	123	0.01	0.97	NA	NA	NA	NA	NA	NA	2	NA
650	2	0	1	NA	NA	NA	1857.498009	1226.767614	2017.398436	1324.844145	9.35	NA	NA	NA	NA	NA	NA	NA	NA	NA	NA	NA	NA	NA	NA
651	1	53	3	3	1	4	88477.43843	44215.46742	0	0	NA	NA	NA	NA	NA	NA	NA	1	2	NA	2	2	2	2	NA
652	2	54	2	1	3	0.61	56914.35551	31133.53639	60171.0677	33481.46247	12.36	27.31	NA	NA	NA	NA	NA	2	1	1	2	2	2	2	NA
653	2	16	3	NA	5	5	35199.32312	16519.20979	35294.21775	16771.70686	22.89	16.02	0.5	4.8	129	0.01	0.65	NA	2	NA	NA	NA	NA	2	NA
654	2	67	1	1	2	0.73	2623.433776	1685.057061	2810.034307	2144.628966	8.4	28.78	0.4	4.1	227	3.76	1.14	1	1	1	1	1	2	1	NA
655	1	69	3	3	NA	2.56	54098.53619	28385.22248	70877.69759	32806.35748	37.99	35.92	1	4.5	240	0.27	0.16	2	2	1	1	2	2	1	NA
656	1	0	1	NA	NA	0.47	2008.72827	1138.445901	2378.189055	1152.102794	4.68	NA	NA	NA	NA	NA	NA	NA	NA	NA	NA	NA	NA	NA	NA
657	1	17	4	NA	5	2.65	6765.61639	3129.732697	7324.707657	3402.499064	34.93	31.7	0.8	4.7	127	0.29	0.21	NA	1	NA	NA	NA	NA	2	NA
658	2	37	2	5	NA	2.69	132687.8137	60676.60931	150066.5893	63763.45543	9.83	25.05	0.6	4.4	186	0.33	2.06	2	2	2	2	2	2	2	2
659	1	8	4	NA	NA	0.26	8160.538394	3608.302723	8448.321437	3706.385757	11.96	14.55	NA	NA	NA	0.02	0.29	NA	NA	NA	NA	NA	NA	2	NA
660	1	85	3	4	1	1.76	18075.37253	9825.264324	0	0	NA	NA	NA	NA	NA	NA	NA	2	2	NA	2	2	2	2	NA
661	1	17	1	NA	5	1.79	2640.669864	1758.089663	2634.966632	1781.659574	21.86	20.34	0.7	4.9	129	0.03	0.07	NA	2	NA	NA	NA	NA	2	NA
662	2	84	3	3	2	1.2	17271.45115	7786.937719	0	0	NA	NA	NA	NA	NA	NA	NA	1	1	NA	2	2	2	2	NA
663	1	4	4	NA	NA	3.11	8961.635316	3881.985109	0	0	NA	NA	NA	NA	NA	NA	NA	NA	NA	NA	NA	NA	NA	2	NA
664	1	11	1	NA	NA	0.47	5910.643586	3753.54299	5897.877972	3866.739666	32.69	26.56	NA	NA	NA	1	0.19	NA	NA	NA	NA	NA	NA	2	NA
665	1	28	3	3	1	2.33	81201.71304	37419.14731	86972.35198	39126.4894	23.6	33.46	1	4.7	222	0.24	2.42	2	2	NA	2	2	2	2	2
666	2	67	1	4	3	2.06	3581.590107	2119.824936	3785.065349	2035.810074	11.34	37.1	0.8	4.2	229	0.79	0.5	2	2	2	2	2	2	2	NA
667	1	48	1	1	1	1.28	12289.81786	6661.301121	12882.66339	6947.50374	22.23	24.3	NA	NA	NA	NA	NA	1	NA	NA	2	2	2	2	NA
668	1	24	4	3	5	1.27	27954.3611	13004.07478	28211.04462	13436.10065	17.75	24.47	1.2	4.5	180	0.07	0.91	2	2	2	2	2	2	2	1
669	2	21	1	1	1	NA	15640.24532	8783.826245	15788.95242	8767.602809	32.29	24.25	0.5	4.5	143	0.33	1.77	2	2	NA	2	2	2	2	NA
670	1	0	3	NA	NA	0.3	17661.25823	7553.471408	19175.42017	7555.856084	15.02	NA	NA	NA	NA	NA	NA	NA	NA	NA	NA	NA	NA	NA	NA
671	2	82	3	3	2	2.4	21554.78356	9718.103921	24319.38878	12829.3555	21.03	27.33	0.5	4.3	223	0.1	0.27	2	1	1	2	2	2	2	NA
672	1	77	3	4	6	4.85	38807.39365	20660.51816	0	0	NA	NA	NA	NA	NA	NA	NA	2	2	1	2	2	2	2	NA
673	2	13	5	NA	NA	1.6	42060.00444	16599.22729	42173.39494	18091.80964	29.02	21.8	0.3	4.5	121	0.02	0.2	NA	NA	NA	NA	NA	NA	2	NA
674	2	34	3	4	1	5	111802.5497	51126.01858	116363.5882	52083.50213	29.27	24.22	0.4	4.8	185	0.62	0.28	2	2	NA	2	2	2	2	2
675	2	45	4	4	3	0.47	19519.87094	10654.72241	19796.631	10690.42536	22.29	23.43	0.7	4	216	1.37	2.38	1	2	NA	2	2	2	1	2
676	2	29	3	5	1	5	66681.58145	27744.98123	75415.19618	29646.36913	22.83	22.46	0.3	3.9	169	0.08	0.32	2	2	2	2	2	2	2	1
677	1	32	2	2	NA	1.05	136282.6959	66584.35275	136079.9925	73847.30162	14.66	26.51	0.6	4.7	307	0.32	0.71	1	2	NA	2	2	2	2	1
678	1	61	4	3	1	NA	8986.031938	4262.026336	9988.640743	4279.609846	43.72	31.94	1.1	4.3	232	0.12	3.01	1	1	1	2	2	2	2	2
679	1	13	4	NA	NA	4.31	6382.647039	3133.294862	6966.380109	3268.663127	19.4	21.64	0.7	4.7	182	0.01	3.03	NA	NA	NA	NA	NA	NA	2	NA
680	1	1	4	NA	NA	4.7	7296.899003	3411.691322	0	0	NA	NA	NA	NA	NA	NA	NA	NA	NA	NA	NA	NA	NA	2	NA
681	1	48	1	4	1	2.93	25770.4246	14100.35032	27270.1687	14680.18433	15.47	37.07	0.8	4.5	181	0.05	2.02	1	2	2	2	2	2	1	1
682	1	16	3	NA	5	NA	41109.91371	17786.01471	41939.05363	18584.03838	29.08	19.95	0.8	5	160	0.1	0.16	NA	2	NA	NA	NA	NA	2	NA
683	1	81	3	4	1	2.71	15778.35489	8576.670113	18094.14871	10408.01307	48.85	26.92	NA	NA	NA	NA	NA	2	2	2	2	2	2	2	4
684	2	31	3	3	1	2.64	100933.4091	46155.68575	107942.1642	48503.79817	15.3	23.72	0.7	4.4	165	0.04	0.19	2	2	NA	2	2	2	2	10
685	1	75	3	2	2	2.17	38150.36167	20310.72344	49983.04922	25007.33299	5	23.64	1.1	4.4	170	0.74	1.48	1	1	NA	2	2	1	2	0
686	1	39	3	5	1	5	91035.13193	42594.601	99189.53547	46859.94112	16.8	23.9	0.7	4.7	216	0.3	0.3	1	1	1	2	2	2	2	1
687	1	2	4	NA	NA	NA	4888.766327	2341.883249	4843.943242	2563.499832	11.18	14.92	NA	NA	NA	NA	NA	NA	NA	NA	NA	NA	NA	2	NA
688	1	84	3	5	1	NA	10551.27693	5735.377492	0	0	NA	NA	NA	NA	NA	NA	NA	2	2	2	2	2	2	2	NA
689	1	21	3	5	NA	1.46	84830.89826	39091.53834	94713.61226	41118.84262	71.42	18.9	0.9	4.5	112	0.82	0.14	2	2	2	2	2	2	2	1
690	2	68	1	4	3	3.16	3103.884467	1837.086739	3788.770029	1764.277619	18.78	25.49	0.6	4.1	229	0.65	0.22	2	2	2	2	2	2	2	1
691	2	4	3	NA	NA	2.46	52039.61976	23291.76482	52192.10161	24994.80934	17	16.08	NA	NA	NA	0.01	0.15	NA	NA	NA	NA	NA	NA	2	NA
692	1	53	3	4	1	5	69154.77946	34559.21592	74069.29725	36143.07956	13.51	42.21	0.8	4	172	0.65	2.29	2	2	2	2	2	2	2	5
693	1	3	4	NA	NA	0.71	9917.312172	4535.256305	9826.384421	4490.624387	22.9	14.66	NA	NA	NA	0.42	0.32	NA	NA	NA	NA	NA	NA	2	NA
694	1	2	1	NA	NA	0.61	4497.633098	2397.314987	4536.25713	2478.951219	14	NA	NA	NA	NA	NA	NA	NA	NA	NA	NA	NA	NA	2	NA
695	1	59	1	3	6	1.21	10948.40736	5934.232634	10997.63753	6189.196774	29.54	26.1	0.8	4.8	198	1.13	0.08	1	2	1	2	2	2	1	2
696	2	12	1	NA	NA	0.96	2264.945761	1187.863002	2440.090069	1225.374875	10.85	19.62	0.4	4.8	175	0.01	2.59	NA	NA	NA	NA	NA	NA	2	NA
697	1	39	3	4	1	4.64	102152.6952	47796.41881	0	0	NA	NA	NA	NA	NA	NA	NA	2	2	NA	2	2	2	2	NA
698	2	52	1	4	1	3.42	8118.723343	4661.142917	7989.032643	5121.696127	6.52	26.55	0.5	4.8	221	1.12	3.7	2	2	2	1	2	2	2	10
699	2	15	4	NA	5	4.99	6062.361804	2627.826005	6267.893084	2656.114019	44.13	19.59	0.7	4.7	200	0.01	0.3	NA	NA	NA	NA	NA	NA	2	NA
700	1	7	3	NA	NA	1.24	180932.2105	79876.93353	196501.9177	86679.55275	43.37	21.09	NA	NA	NA	0.21	0.36	NA	NA	NA	NA	NA	NA	2	NA
701	2	32	4	4	2	NA	34002.14607	15544.24649	34866.34531	16097.71616	14.28	38.56	0.4	4.3	191	1.3	1.57	1	2	1	2	2	2	1	0
702	1	5	1	NA	NA	NA	7478.672519	4182.094502	7726.294552	4220.142697	14.87	15.66	NA	NA	NA	0.01	0.04	NA	NA	NA	NA	NA	NA	2	NA
703	2	33	2	1	1	2.11	79810.54449	36496.44299	84377.40588	36628.20549	24.56	31.69	0.5	3.7	135	1.78	0.26	2	2	2	2	2	2	2	1
704	1	7	4	NA	NA	1.9	7504.262897	3367.756463	7545.399473	3374.280226	15.34	21.17	NA	NA	NA	0.13	0.25	NA	NA	NA	NA	NA	NA	2	NA
705	1	85	3	1	2	2.04	13234.54082	7193.924303	15847.39834	8817.559698	20.45	28	1.9	4.2	198	0.38	1.72	1	1	2	2	2	2	3	0
706	1	14	1	NA	5	0.64	2740.621261	1786.129551	2752.821293	1861.463999	13.35	23.51	0.5	4.6	158	0.1	0.22	NA	NA	NA	NA	NA	NA	2	NA
707	2	13	4	NA	NA	2.51	6476.784628	2760.772103	6879.617132	2820.724379	15.9	21.97	0.5	4.4	182	1.2	0.18	NA	NA	NA	NA	NA	NA	2	NA
708	2	26	1	1	NA	0.4	12578.56737	6822.726019	13160.61709	6967.899435	13.22	34.67	0.4	4.6	152	0.56	0.66	2	2	NA	2	2	2	2	NA
709	1	4	2	NA	NA	1.32	17952.7777	8209.930959	17788.17607	8449.599933	17.04	17.08	NA	NA	NA	NA	NA	NA	NA	NA	NA	NA	NA	2	NA
710	1	15	1	NA	5	1.23	2304.39873	1501.832715	2314.656893	1486.056077	15.88	47.74	0.6	5	241	0.81	3.56	NA	NA	NA	NA	NA	NA	2	NA
711	2	14	1	NA	5	1.92	2935.7812	1550.136363	2972.430704	1554.8938	8.11	20.33	0.4	4.5	145	0.27	0.08	NA	NA	NA	NA	NA	NA	2	NA
712	2	17	5	NA	5	0.58	8928.172226	3663.381206	9568.638688	4003.022789	22.15	20.59	0.5	4.4	225	0.04	1.15	NA	2	NA	NA	NA	NA	2	NA
713	2	31	3	5	1	3.23	7608.483158	3479.271737	8605.003624	3656.275308	22.58	31.44	0.3	3.8	165	1.16	0.21	2	2	2	2	2	2	2	4
714	1	47	3	4	1	3.53	106140.0443	51480.49494	115925.3766	53606.8894	27.95	19.63	0.8	4.6	180	0.06	0.31	1	2	2	2	2	2	2	6
715	2	13	1	NA	NA	NA	2869.77346	1505.068146	3091.688039	1598.103543	13.12	24.16	0.3	4.7	191	0.05	0.12	NA	NA	NA	NA	NA	NA	2	NA
716	2	41	1	1	1	NA	6493.991448	3728.347545	6794.488777	3728.6936	17.52	44.15	0.3	4.1	154	0.85	0.22	2	1	2	2	2	2	2	NA
717	1	17	1	NA	5	0.46	2649.939506	1719.264	2717.483211	1809.801647	10.36	23.06	0.6	5	139	0.05	2.2	NA	2	NA	NA	NA	NA	2	NA
718	1	3	1	NA	NA	0.36	7289.491573	4023.256378	7253.132854	4225.157005	19.03	16.21	NA	NA	NA	0.04	0.42	NA	NA	NA	NA	NA	NA	2	NA
719	2	23	1	1	1	1.27	1404.104602	782.447827	1475.996081	875.46025	13.52	35.26	0.4	3.6	322	1.6	1.17	2	2	NA	2	2	2	2	1
720	1	16	4	NA	5	NA	4448.445073	2057.82344	4654.319041	2072.827684	6.06	25.52	0.9	4.4	162	0.68	0.13	NA	2	NA	NA	NA	NA	2	NA
721	2	6	1	NA	NA	1.4	7274.555123	4423.883445	7519.628865	4526.187026	16.26	16.83	NA	NA	NA	0.01	0.31	NA	NA	NA	NA	NA	NA	2	NA
722	2	19	3	NA	1	2.4	8848.231618	3663.381206	11451.92874	3986.508553	35.07	22.91	0.4	4.2	207	0.22	0.23	NA	1	NA	NA	NA	NA	2	NA
723	2	32	4	3	5	NA	25673.99622	12020.93088	26038.01178	11976.72016	12.66	43.71	0.8	3.9	263	1.49	1.22	2	1	2	2	2	2	2	NA
724	1	6	3	NA	NA	2.2	5612.32539	3223.385988	5600.204074	3274.42133	20.01	16.07	NA	NA	NA	0.01	0.3	NA	NA	NA	NA	NA	NA	2	NA
725	2	13	4	NA	NA	0.45	8564.119082	3712.252017	9162.150779	4049.703587	22.39	37.73	NA	NA	NA	NA	NA	NA	NA	NA	NA	NA	NA	2	NA
726	1	6	1	NA	NA	1.72	6396.739775	3673.906969	6568.313005	3661.091281	10.98	13.34	NA	NA	NA	0.15	0.08	NA	NA	NA	NA	NA	NA	2	NA
727	1	32	1	4	NA	1.76	14648.00985	8294.381964	14713.87551	8501.216004	37.72	26.03	0.8	4.8	215	0.03	2.14	1	2	NA	2	2	2	2	3
728	2	51	3	3	1	4	71859.64836	37906.51904	81605.79541	40321.69624	9.48	27.69	0.5	4.3	202	0.39	0.71	1	2	2	2	2	2	2	7
729	1	68	3	1	1	1.1	45749.48831	24004.52018	59939.11527	25173.34388	21.72	27.29	0.9	4.5	154	0.36	0.27	2	1	2	2	2	1	2	0
730	2	4	3	NA	NA	NA	51117.41514	22286.76511	51267.19484	22263.67612	21.04	14.52	NA	NA	NA	0.88	0.85	NA	NA	NA	NA	NA	NA	2	NA
731	2	62	1	1	1	4.59	4292.309115	2629.500199	4597.614004	3028.418454	18.35	28.86	0.5	4.3	152	0.12	1.92	2	2	2	2	2	2	2	NA
732	2	18	1	NA	1	1.31	2869.77346	1855.128597	2982.354468	1876.466614	30.71	19.94	0.4	4.8	164	0.02	2.18	NA	2	NA	NA	NA	NA	2	NA
733	1	15	1	NA	5	0	2140.384563	1408.559854	2206.705605	1431.370485	14.94	23.16	NA	NA	NA	NA	NA	NA	NA	NA	NA	NA	NA	2	NA
734	2	51	1	1	1	2.89	8219.953341	4848.453153	8440.87686	4915.467467	16.94	26.97	0.5	4.9	248	0.1	2.6	2	2	2	2	2	2	2	1
735	1	8	3	NA	NA	3.97	64137.82407	26548.28185	68757.40873	28058.79147	NA	19.43	NA	NA	NA	0.76	0.04	NA	NA	NA	NA	NA	NA	2	NA
736	2	85	3	3	1	NA	21554.78356	9718.103921	0	0	NA	NA	NA	NA	NA	NA	NA	2	1	2	1	2	2	2	NA
737	2	22	4	5	5	0.94	30556.99932	13969.28089	30207.98441	14235.50171	21.13	22.4	0.7	4.5	231	0.12	0.28	2	2	2	2	2	2	2	6
738	1	16	4	NA	5	2.35	5779.332717	2673.483911	5884.587121	2812.725096	4.44	26.31	0.6	4.6	156	0.01	1.71	NA	2	NA	NA	NA	NA	2	NA
739	1	4	2	NA	NA	0.58	15186.60366	7115.461545	15542.95211	7939.224809	8.95	15.54	NA	NA	NA	0.01	0.15	NA	NA	NA	NA	NA	NA	2	NA
740	1	14	4	NA	5	1.3	5347.03537	2757.155917	5376.346541	2766.712045	24.68	20.31	NA	NA	NA	NA	NA	NA	NA	NA	NA	NA	NA	2	NA
741	2	80	3	2	2	2.1	20567.21116	9272.850955	26685.94761	13426.15365	29.62	39.16	0.5	4.2	174	1.26	0.87	1	1	2	2	2	2	2	0
742	1	15	4	NA	5	1.07	5941.570817	2928.985689	6817.846569	2939.137369	38.99	27.02	0.8	4.5	100	0.02	0.26	NA	NA	NA	NA	NA	NA	2	NA
743	2	11	3	NA	NA	4.32	61654.40878	28442.70844	65287.63349	30046.48548	28.81	13.79	NA	NA	NA	NA	NA	NA	NA	NA	NA	NA	NA	2	NA
744	2	14	3	NA	5	5	28038.11438	11250.92467	29690.36882	11697.81129	16.93	21.01	0.5	5.2	162	0.01	0.06	NA	NA	NA	NA	NA	NA	2	NA
745	2	7	3	NA	NA	5	67590.30881	27810.24548	72860.26856	28995.7193	19.41	15.48	NA	NA	NA	0.01	0.08	NA	NA	NA	NA	NA	NA	2	NA
746	2	16	2	NA	5	0.71	21709.5094	10188.37604	22270.14929	10754.8179	12.48	18	0.5	4.5	171	0.02	0.54	NA	2	NA	NA	NA	NA	2	NA
747	2	24	2	5	5	2.01	24446.53446	11175.85216	25067.86808	11304.57107	20.67	22.12	0.7	4.3	187	0.04	0.5	2	2	NA	2	2	2	2	1
748	1	5	1	NA	NA	2.12	5982.028622	3345.167067	6067.875609	3781.104341	10.95	16.69	NA	NA	NA	0.05	0.22	NA	NA	NA	NA	NA	NA	2	NA
749	2	18	5	NA	5	0.12	41887.69003	19196.10597	45153.63813	21334.56052	18.72	25.4	0.5	4.8	151	0.71	0.29	NA	2	NA	NA	NA	NA	2	NA
750	2	1	1	NA	NA	1.84	5065.90366	2708.181419	5342.521439	2690.845638	16.55	NA	NA	NA	NA	NA	NA	NA	NA	NA	NA	NA	NA	2	NA
751	1	18	3	NA	5	4	30502.43266	14043.11114	32950.18674	15318.17973	32.56	21.68	1	5.1	188	0.01	0.26	NA	2	NA	NA	NA	NA	2	NA
752	1	13	4	NA	NA	2.12	6076.645172	3133.373362	6109.955889	3202.614015	18.53	18.94	0.5	4.8	183	0.01	2.58	NA	NA	NA	NA	NA	NA	2	NA
753	1	20	1	2	5	0.83	17687.05526	10123.35013	18931.79228	10698.81603	40.73	22.41	0.9	5.5	188	0.04	0.16	1	NA	NA	2	2	2	2	2
754	2	30	4	1	6	NA	31342.01662	14328.15537	33551.99991	14821.93838	10.77	18.28	0.5	4.2	187	0.09	2.43	1	2	NA	2	2	2	2	0
755	2	0	4	NA	NA	0.58	9707.078301	3917.200601	10391.2029	3962.465436	34.2	NA	NA	NA	NA	NA	NA	NA	NA	NA	NA	NA	NA	NA	NA
756	1	1	1	NA	NA	1.45	4569.33584	2414.492623	4634.909534	2687.227712	8.98	NA	NA	NA	NA	NA	NA	NA	NA	NA	NA	NA	NA	2	NA
757	1	29	3	3	5	1.02	83570.80469	38510.86553	91056.59673	41905.14142	16.34	25.56	0.8	4.7	207	0.03	2.26	1	2	2	2	2	2	2	1
758	1	4	1	NA	NA	NA	6460.690523	3565.819933	6690.755623	3744.76485	NA	16.49	NA	NA	NA	NA	NA	NA	NA	NA	NA	NA	NA	2	NA
759	1	6	4	NA	NA	NA	9620.94373	4317.678615	9900.514865	4326.042494	25.96	13.93	NA	NA	NA	0.04	0.23	NA	NA	NA	NA	NA	NA	2	NA
760	1	10	4	NA	NA	NA	11457.51998	5066.111882	11951.76075	5245.205684	15.06	27.62	NA	NA	NA	0.3	0.14	NA	NA	NA	NA	NA	NA	2	NA
761	2	67	3	3	NA	NA	52299.60266	26523.47359	59007.52222	27706.75569	8.56	23.15	0.6	4.7	217	0.06	1.44	2	2	1	2	2	2	2	NA
762	2	4	3	NA	NA	2.51	51117.41514	22286.76511	54468.77786	23285.51953	12.88	14.17	NA	NA	NA	0.01	0.15	NA	NA	NA	NA	NA	NA	2	NA
763	1	1	1	NA	NA	0.78	3224.181642	1718.543688	3313.14805	1728.15778	NA	NA	NA	NA	NA	NA	NA	NA	NA	NA	NA	NA	NA	2	NA
764	1	39	3	3	5	NA	73215.98106	35771.51654	73107.08148	39417.03016	6.88	37.18	0.8	4.8	193	0.55	0.21	2	2	2	2	2	2	2	0
765	2	36	1	4	4	0.69	16580.64514	9239.688938	17429.58979	10338.04442	10.03	29.07	0.4	4.4	151	0.05	0.15	2	2	2	2	2	2	2	0
766	2	12	4	NA	NA	1.33	6422.88463	2931.951651	7282.959213	2920.449526	14.81	25.4	0.5	4.7	179	0.23	0.96	NA	NA	NA	NA	NA	NA	2	NA
767	2	10	4	NA	NA	NA	7172.805118	3261.833488	7618.927572	3340.637181	58.91	16.5	NA	NA	NA	0.23	0.35	NA	NA	NA	NA	NA	NA	2	NA
768	2	27	3	3	1	NA	8152.931645	3392.285103	8619.452817	3624.761378	36.81	22.13	0.4	3.5	191	0.29	0.03	1	2	NA	2	2	2	2	1
769	2	0	4	NA	NA	0.8	5747.677598	2329.379757	0	0	NA	NA	NA	NA	NA	NA	NA	NA	NA	NA	NA	NA	NA	NA	NA
770	1	27	1	2	1	0.87	18312.79583	10369.55361	19638.8702	10628.13546	35.34	29.61	0.8	5.2	166	0.07	2.28	1	2	NA	2	2	2	2	1
771	1	11	4	NA	NA	NA	11813.04126	5193.094236	13074.26419	5339.515289	14.36	16.07	NA	NA	NA	0.01	1.96	NA	NA	NA	NA	NA	NA	2	NA
772	1	8	2	NA	NA	0.84	30672.62245	14112.81304	30585.74755	14709.49083	15.41	17.44	NA	NA	NA	0.07	1.59	NA	NA	NA	NA	NA	NA	2	NA
773	2	19	4	NA	5	NA	7927.752984	4299.34998	8194.153315	4362.464469	16.3	34.62	0.6	4.2	152	0.16	0.13	NA	2	NA	NA	NA	NA	2	NA
774	2	14	3	NA	5	4.18	42440.00154	17030.00615	43262.98242	18561.32361	20.05	19.41	0.5	5	142	0.05	0.22	NA	NA	NA	NA	NA	NA	2	NA
775	2	0	1	NA	NA	1.2	1495.62486	950.244766	1536.894363	1002.15943	12.98	NA	NA	NA	NA	NA	NA	NA	NA	NA	NA	NA	NA	NA	NA
776	1	45	3	5	1	3.88	87196.29868	44161.8682	87066.60514	47932.68192	12.85	28.5	1.1	4.7	208	1.15	0.17	2	2	2	2	2	2	2	1
777	1	12	1	NA	NA	NA	2073.573419	1364.59229	2126.42626	1361.184507	17.49	15.67	0.2	4.4	144	0.1	0.23	NA	NA	NA	NA	NA	NA	2	NA
778	2	40	3	4	1	2.17	88888.0418	45152.00049	89423.81863	46627.84391	9.66	26.23	0.7	4.4	195	0.09	0.39	2	1	2	2	2	2	2	0
779	2	32	3	5	1	3.71	5946.68666	2719.351334	6359.620996	2857.69491	66.28	21.74	0.4	3.7	279	0.18	0.2	2	2	2	2	2	2	2	1
780	1	17	1	NA	5	1.79	2533.841996	1643.940669	2598.426518	1730.511737	12.38	27.81	0.7	4.7	146	0.11	0.41	NA	2	NA	NA	NA	NA	2	NA
781	2	43	4	3	1	2.09	31155.96856	16604.47593	31808.98908	17299.74982	7.01	32.48	1	4.6	201	0.29	2.15	2	1	2	2	2	2	2	0
782	2	61	1	1	NA	5	3612.817963	2138.307673	4585.111301	2132.711315	10.29	32.4	0.7	4.4	177	0.23	1.32	1	1	2	2	2	2	2	NA
783	1	44	3	3	1	NA	119364.8093	57894.82659	122710.9672	59319.36732	7.49	29.11	0.7	4.4	234	0.25	3.39	1	1	1	2	2	2	2	NA
784	1	33	1	2	6	2.25	16527.11023	9358.415674	19304.16351	10485.9005	16.88	32.31	0.6	4.9	225	0.33	1.45	1	NA	NA	2	2	2	2	2
785	2	31	3	5	1	2.58	79810.54449	36496.44299	85352.54059	38353.15358	21.31	28.54	0.4	3.7	250	0.23	0.06	2	2	2	2	2	2	2	0
786	1	5	5	NA	NA	NA	13223.16962	6047.048068	0	0	NA	NA	NA	NA	NA	NA	NA	NA	NA	NA	NA	NA	NA	2	NA
787	2	79	4	2	2	0.9	10553.67786	6074.583948	11431.88227	6396.625709	19.37	28.33	1.9	4.3	176	0.27	0.26	2	1	1	2	2	2	1	NA
788	1	80	3	5	1	2.87	10966.82932	5961.260089	12576.43411	7234.144732	44.71	30.73	1.1	4.5	207	0.89	0.41	1	2	2	2	2	2	2	5
789	2	65	3	3	1	5	38699.28042	19626.14035	43662.8298	22395.35173	25.18	20.59	0.5	4.3	151	0.67	0.28	2	2	2	2	2	2	2	0
790	2	16	2	NA	5	0.7	5274.544927	3043.386869	5240.720567	3117.554035	9.5	30.47	0.5	4.1	131	0.16	0.2	NA	2	NA	NA	NA	NA	2	NA
791	2	12	3	NA	NA	3.59	7613.949884	3300.386245	7848.435486	3417.62125	6.41	16.54	0.6	4.3	173	0.01	0.13	NA	NA	NA	NA	NA	NA	2	NA
792	2	82	3	1	NA	NA	19212.61375	8662.12256	23848.76696	11728.54076	29.96	18.47	0.5	4.4	221	0.23	3.84	1	2	2	2	2	2	2	3
793	2	28	4	3	4	1.83	35676.49788	16714.5405	35269.00926	17251.63842	13.4	38.13	0.6	4.5	205	1.45	0.39	2	2	NA	2	2	2	2	2
794	1	19	1	NA	5	1.2	2566.478438	1649.01523	2779.910234	1777.74447	NA	25.56	0.9	5.2	155	0.02	0.16	NA	2	NA	NA	NA	NA	2	NA
795	2	12	2	NA	NA	0.62	4408.285018	2012.316783	4380.01577	2004.42241	3.6	17.06	0.4	4.5	143	0.01	0.22	NA	NA	NA	NA	NA	NA	2	NA
796	1	11	4	NA	NA	3.67	11052.53916	4887.043626	11442.3092	5019.886157	27.88	14.87	NA	NA	NA	0.01	0.67	NA	NA	NA	NA	NA	NA	2	NA
797	1	5	1	NA	NA	NA	10047.70064	5545.582335	9997.584456	5781.88734	15.89	18.63	NA	NA	NA	0.12	1.47	NA	NA	NA	NA	NA	NA	2	NA
798	2	15	1	NA	5	0.63	2477.999787	1308.420934	2508.934471	1382.312895	8.15	22.05	0.4	4.7	158	0.17	0.25	NA	NA	NA	NA	NA	NA	2	NA
799	2	85	2	9	2	NA	17043.9008	7684.345274	0	0	NA	NA	NA	NA	NA	NA	NA	9	2	2	2	1	9	2	NA
800	2	70	3	4	1	3.55	48548.58621	27914.74595	60263.73789	34315.53577	9.58	31.97	0.7	4.4	220	0.3	3.59	2	1	2	2	2	2	1	0
801	1	0	3	NA	NA	2.99	19528.47338	8352.05303	21202.71826	8953.616499	6.15	NA	NA	NA	NA	NA	NA	NA	NA	NA	NA	NA	NA	NA	NA
802	2	0	4	NA	NA	0.01	5995.879324	2419.580987	5940.905576	2447.540222	5.73	NA	NA	NA	NA	NA	NA	NA	NA	NA	NA	NA	NA	NA	NA
803	1	41	1	1	4	0.48	9443.178533	5118.371686	9898.705722	5325.119131	40.9	25.8	0.7	4.3	166	0.06	0.88	1	1	NA	2	2	2	2	3
804	1	50	2	5	1	4.04	57200.43805	28585.1868	61265.4148	29895.25814	25.98	26.46	0.8	4.7	222	0.43	1.86	1	1	2	2	2	2	2	1
805	1	16	1	NA	5	0.67	1826.298068	1206.276128	1842.968168	1222.448125	36.17	24.37	0.6	4.8	132	3.42	0.2	NA	2	NA	NA	NA	NA	2	NA
806	1	3	3	NA	NA	1	29400.28903	12606.77767	29486.43514	12699.5054	19.9	17.61	NA	NA	NA	0.01	0.3	NA	NA	NA	NA	NA	NA	2	NA
807	2	77	5	3	2	2.87	8123.335092	4675.704681	8238.287966	4561.977949	14.76	23.47	1.1	4.2	191	0.72	2.64	1	1	2	2	2	2	2	4
808	2	2	4	NA	NA	0.82	7000.565925	3088.579912	6936.380619	3165.36087	9.84	13.32	NA	NA	NA	NA	NA	NA	NA	NA	NA	NA	NA	2	NA
809	2	30	3	5	NA	5	6603.888671	3019.882246	7062.458719	3173.514954	28.54	20.55	0.4	4.4	244	0.34	0.09	2	2	NA	2	2	2	2	3
810	2	3	3	NA	NA	4.42	41698.38903	18663.26225	45195.8031	19982.00029	8.85	14.81	NA	NA	NA	0.02	0.12	NA	NA	NA	NA	NA	NA	2	NA
811	2	35	1	3	1	0.74	17119.85386	9285.959914	16846.37665	9434.408649	12.62	23.05	0.4	4.9	159	0.15	2.91	2	2	NA	2	2	2	2	1
812	2	56	4	4	1	3.18	23232.40519	12381.63763	25240.01192	12706.61471	17.57	37.67	0.8	4.3	208	1.96	4.37	2	1	2	2	2	2	2	NA
813	1	62	1	1	1	0.76	2082.318742	1265.386154	2519.543315	1511.802195	21.32	24.74	0.6	4.4	202	0.77	0.25	1	2	NA	2	2	2	2	2
814	2	13	4	NA	NA	1.09	5775.219107	2461.725179	5877.145669	2592.979195	21.45	20.69	0.5	4.3	150	0.01	0.27	NA	NA	NA	NA	NA	NA	2	NA
815	1	48	1	1	1	0.83	10916.31814	6396.46806	12750.58902	6564.723357	23.67	25.43	0.9	4.6	228	0.5	1.97	1	2	2	2	2	2	2	0
816	1	44	1	1	1	1.85	8542.001457	5005.226011	9977.315484	5136.885511	19.9	19.83	0.7	5	244	0.37	1.4	1	2	NA	2	2	2	2	1
817	2	80	4	5	3	NA	10553.67786	6074.583948	0	0	NA	NA	NA	NA	NA	NA	NA	2	1	2	2	2	2	1	NA
818	1	27	1	2	5	0.78	22044.67717	11656.10438	29398.34645	12125.79475	27.2	27.29	NA	NA	NA	NA	NA	1	2	NA	2	2	2	2	7
819	2	21	3	4	6	NA	82310.70581	34247.97279	86867.88617	36120.82067	33.86	18.5	0.3	4.1	217	0.24	0.76	2	2	NA	2	2	2	2	NA
820	2	2	4	NA	NA	0.74	9500.456647	5031.153654	10727.01866	6008.582508	18.14	18.82	NA	NA	NA	NA	NA	NA	NA	NA	NA	NA	NA	2	NA
821	1	47	4	2	3	2.26	28338.40425	14265.89781	34362.46759	14388.83647	28.71	29.2	0.7	4.7	230	0.09	0.47	2	1	1	2	2	2	2	3
822	1	41	4	3	5	3.52	21071.16406	10607.48059	23389.87705	10526.55603	20.92	22.99	0.8	4.4	203	0.03	2.27	1	2	NA	2	2	2	2	NA
823	1	52	4	2	5	NA	21071.16406	10607.48059	20727.87702	10865.71864	NA	34.68	0.9	4.4	225	0.13	2.58	1	1	2	2	2	2	2	NA
824	2	71	3	4	2	0.89	59435.68678	34174.67379	0	0	NA	NA	NA	NA	NA	NA	NA	2	1	1	2	1	2	1	NA
825	1	19	1	NA	6	1.2	2118.253763	1361.021649	2181.076194	1517.312252	NA	20.13	0.5	5	122	0.23	0.34	NA	2	NA	NA	NA	NA	2	NA
826	1	16	1	NA	5	1.78	2533.841996	1643.940669	2598.426518	1730.511737	31.61	23.76	0.6	4.7	164	0.12	2.2	NA	2	NA	NA	NA	NA	2	NA
827	1	2	3	NA	NA	1.25	20212.08978	8930.352496	20271.31345	8997.86881	22.11	NA	NA	NA	NA	NA	NA	NA	NA	NA	NA	NA	NA	2	NA
828	2	65	4	2	2	1.01	10553.67786	6074.583948	13455.88377	6926.573373	18.91	25.78	0.6	4.4	245	0.91	1.64	1	2	NA	2	2	2	2	3
829	2	0	1	NA	NA	1.13	2932.891593	1937.001496	3185.365952	2013.146148	NA	NA	NA	NA	NA	NA	NA	NA	NA	NA	NA	NA	NA	NA	NA
830	1	0	3	NA	NA	5	18264.53774	7811.485557	20977.78574	8196.851537	15.72	NA	NA	NA	NA	NA	NA	NA	NA	NA	NA	NA	NA	NA	NA
831	1	49	3	5	1	4.55	99562.11164	48290.0381	108741.0069	50284.65119	29.85	35.8	1	4.3	231	0.1	0.2	2	2	1	2	2	2	2	2
832	1	41	1	2	1	1.47	9439.391427	5590.766633	10103.6942	5857.007511	11.77	23.97	0.7	5.3	209	0.01	3.47	2	2	2	2	2	2	3	NA
833	1	17	1	NA	5	2.4	5088.457165	3360.943381	5077.467282	3406.002026	33.27	18.47	0.9	5.1	112	0.01	0.3	NA	2	NA	NA	NA	NA	2	NA
834	1	4	1	NA	NA	0	8732.484487	4883.229647	11465.12632	5128.286643	NA	16.39	NA	NA	NA	0.01	0.38	NA	NA	NA	NA	NA	NA	2	NA
835	2	51	1	3	1	NA	8183.276647	4776.994435	8483.039382	4846.413392	8.63	20.02	0.4	4.3	205	0.15	1.61	2	2	NA	2	2	2	2	NA
836	2	29	3	5	5	3.59	52499.97148	21844.27381	59620.41325	23987.09775	43.62	22.95	0.8	4.7	147	0.02	0.37	1	2	2	2	2	2	2	3
837	1	11	1	NA	NA	NA	6687.117003	3840.682382	7147.068023	4069.935748	NA	22.36	NA	NA	NA	0.7	0.15	NA	NA	NA	NA	NA	NA	2	NA
838	1	17	4	NA	5	0.51	7356.185896	3461.169995	8141.571312	3587.816546	10.02	21.9	1	5.1	182	0.01	2.14	NA	2	NA	NA	NA	NA	2	NA
839	2	14	1	NA	5	1.5	4251.46307	2374.369444	4360.501945	2401.190976	11.47	21.2	0.5	4.6	159	0.04	0.51	NA	NA	NA	NA	NA	NA	2	NA
840	2	54	3	3	1	2.97	72822.62049	38414.49427	82360.55731	39761.88745	10.2	35.27	NA	NA	NA	NA	NA	2	1	1	2	2	2	2	0
841	2	47	5	4	1	4.01	78856.066	40056.10945	79331.37462	41365.38798	16.35	23.11	NA	NA	NA	NA	NA	1	2	2	2	2	2	2	NA
842	1	0	1	NA	NA	0.82	2684.457103	1738.604375	2758.53063	1779.484085	6.86	NA	NA	NA	NA	NA	NA	NA	NA	NA	NA	NA	NA	NA	NA
843	2	14	1	NA	5	0.74	2693.699847	1412.725391	2925.509084	1500.052645	11.52	22.62	0.6	4.7	162	0.02	0.2	NA	NA	NA	NA	NA	NA	2	NA
844	2	24	2	1	6	NA	7945.716412	3306.066651	0	0	NA	NA	NA	NA	NA	NA	NA	2	2	NA	2	2	2	2	NA
845	2	13	3	NA	NA	2.53	38589.31286	15229.49851	38693.34664	15422.74882	9.19	26.71	0.4	4.3	146	0.16	0.11	NA	NA	NA	NA	NA	NA	2	NA
846	2	2	1	NA	NA	2.68	5551.624936	2921.557093	5735.441603	3127.918652	13.58	NA	NA	NA	NA	NA	NA	NA	NA	NA	NA	NA	NA	2	NA
847	2	27	1	2	1	0.6	1794.274516	973.230342	1884.988628	988.788757	24.38	27.69	0.3	4.1	226	1.16	1.46	2	2	NA	2	2	2	2	0
848	2	69	3	4	2	1.26	41430.71719	21011.37441	51428.27167	23976.03971	42.03	22.7	NA	NA	NA	NA	NA	2	2	2	2	2	2	2	0
849	1	14	3	NA	5	4.19	42089.17957	18864.45899	45711.06758	19591.11655	28.69	15.78	0.5	4.9	177	0.01	0.15	NA	NA	NA	NA	NA	NA	2	NA
850	1	41	3	5	3	3.16	83472.08792	40485.98648	90949.03747	43872.22443	17.24	23.77	0.7	5	240	0.11	0.6	1	2	2	2	2	2	2	4
851	1	0	3	NA	NA	4.99	15667.99444	6700.980557	17995.51869	7031.561714	14.02	NA	NA	NA	NA	NA	NA	NA	NA	NA	NA	NA	NA	NA	NA
852	2	76	3	3	1	1.6	37946.02141	21818.42212	42812.95818	26470.5269	14.28	30.15	1	4.4	283	0.91	2.76	2	1	1	2	2	2	2	3
853	2	18	1	NA	5	5	3464.187648	2254.579138	0	0	NA	NA	NA	NA	NA	NA	NA	NA	2	NA	NA	NA	NA	2	NA
854	1	16	1	NA	5	2.01	2217.111747	1438.448086	2276.579075	1512.077073	8.91	42.61	0.5	4.5	122	0.25	2.33	NA	2	NA	NA	NA	NA	2	NA
855	2	56	1	4	2	3.16	6151.92946	3628.650985	6317.271749	3687.899147	14.36	23.33	0.7	4.2	189	0.37	4.35	2	1	NA	2	2	2	2	5
856	1	14	4	NA	5	1.78	4573.322341	2254.487256	5247.80584	2262.301167	10.21	26.54	0.6	4.5	152	0.03	0.11	NA	NA	NA	NA	NA	NA	2	NA
857	2	16	1	NA	5	0.32	2697.702831	1755.731831	2799.922535	1938.993048	28.58	26.41	0.5	4.9	164	0.09	1.64	NA	2	NA	NA	NA	NA	2	NA
858	1	50	4	2	1	2.5	18768.92648	9586.752316	18463.14702	9855.56827	8.54	29.93	8.7	4.7	198	0.17	0.77	1	1	2	2	2	2	2	0
859	1	1	5	NA	NA	2.82	6853.425258	3283.020855	6790.589024	3541.389839	8.72	NA	NA	NA	NA	NA	NA	NA	NA	NA	NA	NA	NA	2	NA
860	1	8	4	NA	NA	1.44	14356.10232	6347.762929	14617.55863	6445.2519	23.29	18.91	NA	NA	NA	0.03	0.14	NA	NA	NA	NA	NA	NA	2	NA
861	2	72	3	3	1	5	47334.35712	27216.5815	58756.50586	33457.28375	16.76	22.64	0.4	4.4	166	0.73	3.4	1	1	1	1	2	2	9	6
862	1	53	1	2	1	NA	10806.85597	5912.997453	11211.0266	6156.151485	18.11	26.48	0.7	4.3	262	0.41	1.95	1	1	NA	2	2	2	3	1
863	2	46	2	2	3	2.13	80085.67757	40680.7089	0	0	NA	NA	NA	NA	NA	NA	NA	2	2	NA	2	2	2	2	NA
864	2	38	3	5	1	5	79147.38092	36193.18592	89054.7757	39086.82289	23.05	24.39	0.6	4.8	181	0.05	0.07	2	2	2	2	2	2	2	2
865	1	73	1	1	1	0.75	3368.831	2051.766112	3453.43254	2319.562071	20.76	28.22	0.7	4.1	205	0.37	0.56	1	2	NA	2	2	2	2	0
866	1	15	3	NA	5	0.42	46363.50458	20236.06181	46232.18797	20792.33454	11.52	22.62	0.7	4.5	115	0.08	0.26	NA	NA	NA	NA	NA	NA	2	NA
867	2	30	3	3	1	NA	79147.38092	36193.18592	84643.32734	41193.93746	14.08	23.04	0.7	4.4	150	0.08	1.99	2	2	2	2	2	2	2	NA
868	1	18	3	NA	5	NA	37065.73599	16036.31986	39033.57771	17564.82796	23.26	26.23	0.8	4.8	152	0.35	0.33	NA	2	NA	NA	NA	NA	2	NA
869	1	0	1	NA	NA	1.95	3419.153709	2132.388471	3468.221352	2216.213899	NA	NA	NA	NA	NA	NA	NA	NA	NA	NA	NA	NA	NA	NA	NA
870	2	14	3	NA	5	0.42	44327.35952	17369.32922	44446.86263	18148.5158	11.24	30.36	0.5	4.4	163	0.08	0.57	NA	NA	NA	NA	NA	NA	2	NA
871	2	68	2	1	3	0.66	29787.45675	15106.55497	39320.02851	14183.55019	4.86	25.72	0.7	4.3	207	0.52	0.58	2	1	1	2	2	2	2	NA
872	1	12	4	NA	NA	NA	9170.951613	4579.15345	9221.224578	4713.299375	18.29	17.97	0.9	5.2	186	0.08	0.11	NA	NA	NA	NA	NA	NA	1	NA
873	2	0	1	NA	NA	2.1	2812.362895	1569.244934	3069.897722	1717.099947	NA	NA	NA	NA	NA	NA	NA	NA	NA	NA	NA	NA	NA	NA	NA
874	1	7	1	NA	NA	2.97	5940.072608	3772.231835	5927.243435	3885.992116	12.42	14.6	NA	NA	NA	NA	NA	NA	NA	NA	NA	NA	NA	2	NA
875	2	74	1	1	1	0.08	2942.404081	1956.103038	3591.658296	2062.509078	12.27	35.41	0.6	4.4	248	0.49	2.81	2	2	2	2	2	2	2	3
876	2	62	1	1	2	0.92	2249.163842	1444.659838	2409.143167	1838.66731	2.27	28.25	0.7	4.3	259	0.81	0.86	1	2	1	2	2	2	1	NA
877	2	1	1	NA	NA	1.51	5065.90366	2708.181419	5233.637888	2690.845638	7.59	NA	NA	NA	NA	NA	NA	NA	NA	NA	NA	NA	NA	2	NA
878	2	75	3	2	1	2.22	39768.0693	22866.07372	47977.75427	30250.15926	19.4	26.89	0.5	4.2	230	0.68	4.06	2	1	2	2	2	2	2	NA
879	1	57	5	5	1	5	67983.77786	33974.02285	75903.81934	35742.86596	6.47	24.58	0.7	4.3	177	1.04	3.26	2	2	2	1	2	1	2	7
880	2	24	3	3	1	4.06	103916.7249	43237.84046	115885.8793	46254.53717	10.72	28.41	0.7	4.5	285	1.91	0.2	1	2	NA	2	2	2	2	2
881	2	42	3	3	1	1.79	93025.42672	47253.64659	93586.14183	48798.18464	34.36	21.59	0.6	4.7	267	0.18	0.07	1	2	2	2	2	2	2	4
882	1	19	3	NA	5	3.88	36292.87738	15290.76908	38213.16302	15839.36002	47.07	19.56	0.8	4.8	156	0.01	0.35	NA	2	NA	NA	NA	NA	2	NA
883	2	52	4	2	3	1.2	23232.40519	12381.63763	26530.71887	13376.24961	2.99	23.07	0.5	3.4	152	0.64	0.94	2	2	NA	2	2	2	2	4
884	1	25	3	4	NA	5	90161.53709	41547.98849	98237.68903	45209.95072	41.16	26.32	0.8	4.6	203	0.05	2.52	1	2	NA	2	2	2	2	3
885	2	72	3	3	1	2.62	31865.42163	18322.16381	38443.69101	24238.89557	15.4	32.32	1.3	4.4	175	1.94	0.21	2	1	1	1	2	2	2	200
886	2	45	3	4	1	0.15	89763.12678	45596.5129	90304.17822	47086.88569	13.85	24.13	0.6	4.7	252	0.14	0.65	2	2	2	2	2	2	2	NA
887	1	56	1	1	1	5	9874.06829	5402.620413	10448.70281	5624.786742	15.86	30.08	0.7	4.4	159	0.04	2.34	1	2	2	2	2	2	2	2
888	2	5	1	NA	NA	2.61	5736.731076	3245.501704	5926.676686	3275.02889	13.09	20.07	NA	NA	NA	NA	NA	NA	NA	NA	NA	NA	NA	2	NA
889	1	80	4	1	3	1.78	6916.692889	3280.55002	6980.014803	3539.881913	31.64	37.4	0.9	4.1	120	0.31	2.56	2	1	2	1	2	2	2	1
890	1	11	4	NA	NA	NA	13386.42431	6007.547656	13459.80548	6019.185021	17.23	16.31	NA	NA	NA	0.12	0.11	NA	NA	NA	NA	NA	NA	2	NA
891	1	2	4	NA	NA	0.08	6110.724182	2927.242098	6541.388965	2932.14814	19.19	15.45	NA	NA	NA	NA	NA	NA	NA	NA	NA	NA	NA	2	NA
892	2	82	1	4	2	1.07	1990.180134	1177.921915	2103.245106	1374.856075	15.92	NA	NA	NA	NA	NA	NA	2	1	2	2	2	2	1	0
893	1	9	1	NA	NA	0.72	6396.739775	3673.906969	0	0	NA	NA	NA	NA	NA	NA	NA	NA	NA	NA	NA	NA	NA	2	NA
894	1	0	1	NA	NA	2.12	1487.923926	927.95823	1480.502419	986.763239	NA	NA	NA	NA	NA	NA	NA	NA	NA	NA	NA	NA	NA	NA	NA
895	2	17	3	NA	5	NA	46220.38746	21691.44772	47414.01152	22610.84246	9.4	22.61	0.6	4.4	154	0.16	0.18	NA	2	NA	NA	NA	NA	2	NA
896	1	41	1	1	1	0.36	9046.477731	4903.352755	9482.868567	5321.351238	8.88	22.6	0.6	4.8	184	0.03	2.62	1	2	NA	2	2	2	2	1
897	2	54	1	1	NA	2.17	10225.41803	6031.35544	10062.07442	6129.834663	13.26	33.68	0.6	4.8	275	0.44	0.17	2	2	NA	2	2	2	2	NA
898	2	27	3	4	1	2.49	9969.41203	4148.089226	10661.68199	4432.36142	9.35	27.09	0.7	3.9	297	0.2	0.04	2	1	NA	2	2	2	2	NA
899	1	5	3	NA	NA	2.26	65620.53087	28137.93574	65812.8063	28108.78495	29.16	15.23	NA	NA	NA	0.01	0.09	NA	NA	NA	NA	NA	NA	2	NA
900	2	11	2	NA	NA	0.32	7529.435502	3478.801782	7761.318329	3518.364041	15.94	27.24	NA	NA	NA	0.07	0.61	NA	NA	NA	NA	NA	NA	2	NA
901	2	14	4	NA	5	0.88	5832.648285	2528.25307	6030.391625	2555.469202	43.41	23.68	0.7	4.2	117	0.01	2.67	NA	NA	NA	NA	NA	NA	2	NA
902	1	18	1	NA	NA	1.21	3408.322293	2251.208545	3400.96111	2281.389478	34.28	25.18	0.6	4.7	146	0.06	0.16	NA	2	NA	NA	NA	NA	2	NA
903	1	17	1	NA	5	NA	4434.223494	2876.896172	4424.646604	3390.444337	8.31	58.61	NA	NA	NA	NA	NA	NA	2	NA	NA	NA	NA	2	NA
904	2	12	3	NA	NA	0.48	37506.21323	14772.38109	37607.32706	14816.3495	8.46	21.14	0.4	4.6	174	0.06	0.42	NA	NA	NA	NA	NA	NA	2	NA
905	2	31	4	4	1	1.97	29926.81686	14020.79862	32010.7001	14048.92087	16.11	43.41	0.5	4.2	167	1.38	0.12	2	2	2	2	2	2	2	0
906	1	28	3	4	6	1.6	80810.45265	37238.84779	88260.58268	41722.65455	20.26	27.33	0.9	5	206	0.17	2.07	2	2	NA	2	2	2	2	2
907	1	77	3	3	1	3.56	31647.67408	16848.78276	35440.06214	17694.19024	12.06	28.92	0.8	4.2	209	0.23	0.29	2	2	2	2	2	2	2	0
908	2	68	3	3	6	3.41	46701.48421	23684.41671	49822.70837	27135.19844	14.67	24.29	0.5	4.8	256	0.01	0.29	2	2	NA	2	2	2	2	NA
909	1	40	3	2	1	NA	83472.08792	40485.98648	91167.60116	40655.13311	24.21	22.72	0.9	4.6	229	0.64	0.16	1	2	2	2	2	2	2	1
910	1	18	1	NA	5	NA	2740.621261	1760.905578	2968.535008	1859.428468	16.86	28.46	0.8	5	137	0.22	0.32	NA	2	NA	NA	NA	NA	2	NA
911	1	17	3	NA	5	1.44	46795.24796	20245.74838	50822.10592	21988.74365	7.59	26.01	0.8	4.8	162	0.09	0.22	NA	2	NA	NA	NA	NA	2	NA
912	1	8	1	NA	NA	0.61	5743.527317	3298.740573	5731.122635	3495.645004	13.71	16.73	NA	NA	NA	0.06	0.52	NA	NA	NA	NA	NA	NA	2	NA
913	1	13	4	NA	NA	0	5418.42277	2793.966257	5448.125269	2855.706761	28.74	17.89	0.6	4.2	186	0.01	3.09	NA	NA	NA	NA	NA	NA	2	NA
914	1	41	4	2	1	5	20793.55272	10467.72766	21217.00345	10733.60792	44.18	45.19	0.9	4.2	167	0.68	2.66	2	2	2	2	2	2	2	NA
915	2	16	1	NA	5	2.16	3082.57026	2006.213088	3270.628572	2034.238263	5.83	22.26	0.5	4.9	128	0.05	1.43	NA	2	NA	NA	NA	NA	2	NA
916	2	10	3	NA	NA	3.24	47879.96162	22088.21422	50701.47372	23645.71257	26.67	16.52	NA	NA	NA	0.01	0.06	NA	NA	NA	NA	NA	NA	2	NA
917	2	82	1	5	4	2.18	6777.330182	4151.84242	7045.793668	5284.189905	NA	17.01	0.9	3.7	132	0.22	2.26	1	2	2	2	2	2	2	0
918	2	0	1	NA	NA	0.72	3154.042042	2083.058293	3326.264841	2215.06236	12.75	NA	NA	NA	NA	NA	NA	NA	NA	NA	NA	NA	NA	NA	NA
919	1	14	4	NA	5	1.41	6608.070228	3243.956993	6841.105166	3442.264886	19.34	24.99	0.6	4.4	153	0.22	0.31	NA	NA	NA	NA	NA	NA	2	NA
920	2	56	2	3	4	1.42	51505.68593	27070.56592	53157.96539	26511.09858	11.09	30.61	1	4	165	0.63	2.02	2	2	NA	2	2	2	2	1
921	1	26	3	4	5	2.63	66963.74689	30858.0474	73137.31238	32266.0229	45	24.06	0.9	4.5	148	0.08	0.41	2	2	NA	2	2	2	2	NA
922	1	7	4	NA	NA	2.4	11457.51998	5066.111882	12404.33679	5203.821953	19.32	18.5	NA	NA	NA	0.01	0.09	NA	NA	NA	NA	NA	NA	2	NA
923	1	1	1	NA	NA	0.35	2923.258022	1558.146277	3020.048341	1611.206135	10.15	NA	NA	NA	NA	NA	NA	NA	NA	NA	NA	NA	NA	2	NA
924	2	42	1	4	1	1.5	17232.04724	9893.308533	16956.77782	9890.580338	NA	37.86	0.4	4.1	201	1.21	1.92	1	2	1	2	2	2	2	1
925	1	73	3	4	2	1.82	33738.59267	17961.95882	35821.11956	19394.61178	24.9	30.68	1.6	4.5	175	0.42	0.49	2	1	2	2	2	1	1	0
926	2	4	3	NA	NA	2.22	58120.69199	26013.51616	66754.68282	27915.56936	15.78	15.59	NA	NA	NA	0.01	0.11	NA	NA	NA	NA	NA	NA	2	NA
927	1	9	4	NA	NA	0.47	9749.391386	4375.32324	9802.83522	4383.798784	19.2	19.77	NA	NA	NA	0.29	3.06	NA	NA	NA	NA	NA	NA	2	NA
928	2	52	4	3	NA	1.16	31155.96856	16604.47593	30800.11236	17100.96021	8.84	28.83	0.8	4.2	261	0.1	1.07	1	2	1	2	2	2	2	0
929	1	71	3	3	3	2.16	32945.38234	17539.66463	34978.94803	18938.63525	8.34	29.26	0.9	4.5	205	0.53	2.31	1	1	2	2	2	2	2	0
930	1	19	5	NA	5	5	5637.287427	2607.77463	5880.461982	2691.127049	38.16	23.21	0.9	5	144	0.01	0.39	NA	2	NA	NA	NA	NA	2	NA
931	2	16	4	NA	5	NA	8107.687939	4678.096661	8055.69533	4704.7462	32.55	21.64	0.7	4.7	151	0.01	2.1	NA	2	NA	NA	NA	NA	2	NA
932	1	15	4	NA	5	2.07	9635.419575	4730.10813	9810.901833	5030.666574	6.41	15.68	0.6	5	129	0.04	0.25	NA	NA	NA	NA	NA	NA	2	NA
933	2	30	3	5	5	5	79810.54449	36496.44299	89800.95179	39414.32529	12.8	20.55	0.7	4.3	179	0.04	0.36	2	2	2	2	2	2	2	2
934	1	9	4	NA	NA	4.95	12625.10084	5582.375026	13505.92598	5779.719418	17.66	22.13	NA	NA	NA	0.11	0.24	NA	NA	NA	NA	NA	NA	2	NA
935	1	9	4	NA	NA	3.1	17296.58738	7647.94188	17611.59642	7918.306811	28.18	20.65	NA	NA	NA	NA	NA	NA	NA	NA	NA	NA	NA	2	NA
936	1	29	4	5	5	5	32285.8794	13934.3329	36303.68577	15195.7555	59.02	26.54	0.9	4.4	177	0.04	0.4	2	2	2	2	2	2	2	NA
937	1	19	1	NA	5	1	1877.412419	1206.276128	1907.901011	1234.705421	32.71	26.96	0.8	4.6	125	0.18	2.48	NA	2	NA	NA	NA	NA	2	NA
938	2	7	4	NA	NA	1.2	9318.767931	4237.710184	9898.361485	4340.0904	10.91	17.92	NA	NA	NA	2.28	0.2	NA	NA	NA	NA	NA	NA	2	NA
939	1	19	4	NA	5	1.08	8061.302352	3729.109085	8798.55897	3848.302768	18.63	19.29	0.7	4.8	139	0.01	2.52	NA	NA	NA	NA	NA	NA	2	NA
940	1	3	4	NA	NA	1.81	11685.24099	5474.949154	11959.43115	6108.78885	12.38	15.83	NA	NA	NA	NA	NA	NA	NA	NA	NA	NA	NA	2	NA
941	2	21	3	1	5	0.58	68206.93474	28379.65271	82511.74946	34528.35876	17.09	26.9	0.7	3.9	131	0.15	0.99	2	2	2	2	2	2	2	NA
942	1	17	1	NA	5	1.01	3661.77311	2437.913781	3653.864533	2470.597786	50.9	24.5	0.6	4.5	129	0.79	1.65	NA	2	NA	NA	NA	NA	2	NA
943	1	78	3	4	2	1.07	21546.98523	11471.3161	22876.98072	12386.27283	22.57	25.61	1.4	4.8	168	0.03	2.38	1	1	1	2	2	2	1	0
944	2	54	1	2	1	2.67	7647.948986	4511.062391	7853.499034	4770.586071	7.27	22.89	0.4	3.9	205	0.84	1.93	2	1	1	2	2	2	2	4
945	1	10	3	NA	NA	2.54	56428.99137	23357.39931	60493.34039	27233.39273	10.2	22.61	NA	NA	NA	NA	NA	NA	NA	NA	NA	NA	NA	2	NA
946	1	8	1	NA	NA	NA	5715.072043	3282.397556	5702.728818	3270.94757	17.42	15.69	NA	NA	NA	NA	NA	NA	NA	NA	NA	NA	NA	2	NA
947	1	8	4	NA	NA	NA	13308.75529	5884.66295	13882.85244	6092.693623	21.74	17.2	NA	NA	NA	0.01	0.06	NA	NA	NA	NA	NA	NA	2	NA
948	2	14	4	NA	5	3.06	5775.219107	2461.725179	5738.184047	2452.067765	24.28	21.65	0.6	4.7	184	0.01	0.34	NA	NA	NA	NA	NA	NA	2	NA
949	2	67	3	5	3	1.76	53079.91925	26919.20712	56627.43662	31204.51943	24.64	23.61	0.4	4.5	207	0.34	0.17	1	1	1	2	2	2	2	7
950	1	38	3	5	1	5	109326.8552	51153.15019	123227.1653	56275.52671	33.43	29.75	0.6	4.5	142	0.1	0.06	2	2	2	2	2	2	2	1
951	1	6	3	NA	NA	0.75	58075.3292	24038.86054	70135.26459	25428.49052	17.77	12.15	NA	NA	NA	0.01	0.2	NA	NA	NA	NA	NA	NA	2	NA
952	2	9	4	NA	NA	0.72	12273.77928	5670.816257	12974.76886	5735.30694	20.07	17.22	NA	NA	NA	0.06	0.17	NA	NA	NA	NA	NA	NA	2	NA
953	2	1	1	NA	NA	0.57	5765.285538	2937.976442	5813.813765	2986.733416	5.59	NA	NA	NA	NA	NA	NA	NA	NA	NA	NA	NA	NA	2	NA
954	1	55	2	4	2	4	57308.0712	28638.97509	62441.39862	34436.4784	38.97	29.75	0.7	4.3	225	0.35	0.39	1	2	2	2	2	2	2	5
955	1	34	4	5	NA	3.76	33646.62377	14521.61952	0	0	NA	NA	NA	NA	NA	NA	NA	2	2	1	2	2	2	2	NA
956	2	56	2	2	4	0.75	46448.21668	24501.79273	56189.64747	28876.96296	18.91	33.59	0.8	4	150	1.18	1.72	1	1	2	2	2	2	2	0
957	2	18	3	NA	5	0.09	35199.32312	16519.20979	36108.33235	17219.37858	12.77	20.32	0.5	5	168	0.04	0.4	NA	2	NA	NA	NA	NA	2	NA
958	1	42	3	5	NA	0	86948.40601	42172.08504	93127.43646	43913.99696	56.5	25.58	0.9	4.9	245	0.06	0.23	2	1	1	2	2	2	2	1
959	1	28	3	3	1	NA	73659.92837	35444.26099	75929.14139	38881.69785	21.46	29.87	0.8	4.6	298	0.14	0.27	1	2	2	2	2	2	2	1
960	2	63	1	1	3	1.22	2462.47422	1581.671171	2637.625962	1622.844231	7.34	29.54	0.4	4.7	277	0.07	2.9	1	2	1	2	2	2	2	0
961	1	51	3	4	1	5	72475.37318	36218.64013	78967.30028	39418.53217	23.96	35.11	1	4.2	209	0.04	0.57	2	2	2	2	2	2	2	12
962	2	51	3	3	1	5	60344.61343	31832.24925	68248.24429	32948.76937	8.3	31.33	0.5	4.6	224	0.1	0.15	2	1	1	2	2	2	2	NA
963	1	80	1	2	1	NA	1781.576942	1082.630987	2155.654744	1116.445201	15.71	23.31	1.3	3.6	199	0.14	2.01	2	1	NA	2	2	2	1	0
964	2	62	5	1	1	0.94	63952.00041	32432.92698	84417.89779	36518.34373	7.48	25.73	0.5	4.3	162	0.07	1.58	2	2	NA	2	2	2	1	1
965	1	77	1	1	1	2.69	2216.237518	1346.766089	2681.581023	1609.029721	10.12	26.06	0.6	4	148	0.1	1.38	1	2	NA	2	2	2	2	0
966	2	26	4	5	1	2.88	8784.328187	4015.798364	9164.894666	4091.120852	43.11	54.91	NA	NA	NA	NA	NA	2	1	2	2	2	2	2	NA
967	2	11	3	NA	NA	2.87	51747.80058	23872.54429	55459.9524	27458.2272	21.84	19.25	NA	NA	NA	0.01	0.22	NA	NA	NA	NA	NA	NA	2	NA
968	1	72	4	2	1	NA	12082.86159	5730.835885	13430.9965	5559.241524	14.45	23.92	0.8	4.5	198	1.17	1.53	1	1	2	2	2	2	1	0
969	2	30	5	3	1	2.35	9288.384049	4247.471071	9933.363838	4463.555815	20.51	25.85	0.5	4.3	265	0.25	0.2	1	2	NA	2	2	2	2	2
970	1	3	5	NA	NA	0	64798.27777	27785.35546	69046.58594	29030.52255	6.64	15.42	NA	NA	NA	0.01	0.05	NA	NA	NA	NA	NA	NA	2	NA
971	2	26	4	3	5	2.26	31342.01662	14328.15537	34345.7637	14838.3248	40.44	38.45	0.3	3.5	145	0.86	2.61	2	1	1	2	2	2	1	NA
972	1	79	4	1	3	1.59	8645.535432	4100.530685	8504.684161	3977.751399	13.46	19.9	1.4	4.3	236	0.35	3.3	2	1	NA	2	2	2	1	0
973	2	9	3	NA	NA	2.64	53344.54522	24609.16221	57171.24023	28305.48595	8.99	23.67	NA	NA	NA	0.32	0.16	NA	NA	NA	NA	NA	NA	2	NA
974	2	37	4	3	6	2.4	37180.6039	16997.29395	40393.53128	18131.31948	7.59	25.48	0.7	4.4	196	0.21	2.67	1	2	NA	2	2	2	2	NA
975	2	3	1	NA	NA	0.62	7321.122908	4077.260689	7284.606418	4433.347919	12.8	16.15	NA	NA	NA	0.4	0.6	NA	NA	NA	NA	NA	NA	2	NA
976	1	41	4	4	4	3.26	18298.82489	9346.634823	18000.70423	9608.717797	NA	34.74	0.8	4.2	203	0.08	0.19	2	2	NA	2	2	2	2	NA
977	1	40	4	5	1	1.66	20361.92462	10400.42051	21672.4856	11013.47311	30.93	23.92	1	4.8	93	0.17	0.32	2	2	2	2	2	2	2	0
978	2	44	3	2	1	0.52	70866.25502	34586.66351	73139.61291	36465.66301	17.32	22.52	0.5	4.5	144	0.14	0.32	2	2	2	2	2	2	2	NA
979	1	18	1	NA	5	0.7	1939.541842	1291.296769	2067.712179	1328.430004	14.95	21.05	0.7	5.1	171	0.04	1.32	NA	2	NA	NA	NA	NA	2	NA
980	1	26	1	1	5	1.59	16984.11525	9721.015894	18179.38244	10273.61095	38.48	39.51	0.6	4.9	162	0.21	1.94	2	NA	NA	2	2	2	2	1
981	2	79	3	3	2	1.18	38833.1031	22328.48147	48203.8331	29538.96364	12.23	27.07	0.5	4.5	236	0.08	0.38	2	1	2	2	1	1	2	NA
982	2	53	3	5	1	5	59254.40452	31257.15564	0	0	NA	NA	NA	NA	NA	NA	NA	1	2	2	2	2	2	2	NA
983	2	16	3	NA	5	1.66	35550.33836	16291.85238	38322.16846	16836.2562	31.31	20.45	0.6	4.6	162	0.01	0.3	NA	2	NA	NA	NA	NA	2	NA
984	2	29	3	3	1	2.83	6526.837608	2715.697243	6980.057277	2901.806358	41.51	21.73	0.4	3.7	290	0.61	1.12	1	2	2	2	2	2	2	0
985	2	11	1	NA	NA	1.83	5876.256216	3725.445204	6026.966773	3803.313505	21.09	16.8	NA	NA	NA	0.01	0.06	NA	NA	NA	NA	NA	NA	2	NA
986	2	60	4	3	1	0.94	10153.7805	5844.407311	11342.5566	5702.254333	16.79	32.09	0.9	4.5	217	0.91	0.64	1	1	1	2	2	1	2	0
987	1	66	1	1	1	0.82	1665.050875	1009.32195	2014.661692	1040.846475	19.16	29.31	0.6	4.7	148	0.36	2.88	1	1	2	2	2	2	2	3
988	2	38	2	5	5	NA	73173.75858	34699.51808	73614.81683	37885.9409	26.2	30.83	0.7	4.5	205	0.29	0.5	1	2	1	2	2	2	2	3
989	1	3	5	NA	NA	5	10059.83498	4357.70127	9967.600498	4314.81669	11.85	14.96	NA	NA	NA	0.2	0.15	NA	NA	NA	NA	NA	NA	2	NA
990	1	60	1	3	3	3.05	3236.133806	1970.94769	3733.342194	2039.229918	24.05	28.42	0.8	4.2	280	0.59	1.28	1	2	2	2	2	2	2	5
991	2	32	1	5	1	3.81	19793.71877	10916.33795	20711.45161	11573.04145	13.89	22.52	0.6	4.7	164	0.16	2.07	2	2	2	2	2	2	2	3
992	1	15	4	NA	5	NA	4535.38537	2226.458645	4617.984748	2322.648712	31.6	24.22	0.7	4.7	87	0.2	0.18	NA	NA	NA	NA	NA	NA	2	NA
993	2	75	3	4	NA	0.79	31536.80039	18133.21128	36437.65139	19274.47868	23.17	25.24	NA	NA	NA	NA	NA	2	1	1	2	2	2	2	1
994	2	80	3	3	2	2.37	24073.11961	10853.51089	0	0	NA	NA	NA	NA	NA	NA	NA	2	1	2	2	2	2	2	NA
995	1	18	3	NA	5	0.79	38679.36395	16734.44856	39459.48246	17485.29051	28.3	26.78	0.6	5.1	114	0.08	0.18	NA	2	NA	NA	NA	NA	2	NA
996	2	62	1	2	1	NA	2195.978274	1345.272475	2352.174597	1291.955392	11.8	21.68	0.5	4.1	215	0.1	0.1	1	1	1	2	2	1	2	0
997	2	8	1	NA	NA	NA	7750.056211	4713.05046	8011.149192	5030.229751	8.47	15.32	NA	NA	NA	0.02	0.13	NA	NA	NA	NA	NA	NA	2	NA
998	1	59	3	4	NA	4.25	78422.03367	39190.4076	87558.12142	41230.83956	9.58	22.6	0.5	4.5	185	0.59	0.36	1	2	NA	2	2	2	2	3
999	1	64	2	1	1	NA	23151.92332	12147.69457	26113.62724	13362.83024	7.63	28.96	0.9	4.4	283	0.48	0.51	2	1	1	1	1	1	1	2
1000	1	53	1	4	1	5	9488.129717	5142.736031	9945.825295	5363.693543	NA	30.34	1.1	4.3	265	0.24	3.14	1	1	1	2	2	2	2	2
1001	1	53	3	1	5	0.84	22742.17368	11365.11022	27306.30412	13665.79535	16.83	25.64	0.9	4.6	248	0.24	1.91	2	2	1	2	2	2	2	0
1002	1	40	1	3	6	NA	11254.13104	6157.725095	11909.08015	6462.420114	27.76	27.27	0.7	4.4	158	0.17	1.12	1	2	NA	2	2	2	2	1
1003	1	78	3	5	NA	5	29627.04353	15773.02708	31455.78355	17031.08998	11.84	27.4	1.9	4.5	133	0.06	1.64	2	1	2	2	2	1	2	0
1004	1	18	3	NA	5	5	29487.03868	13575.6307	37953.53705	14364.52771	34.49	22.45	0.8	5.4	162	0.01	0.05	NA	2	NA	NA	NA	NA	2	NA
1005	2	14	1	NA	5	1.5	2867.01995	1503.624053	2963.607479	1551.107436	9.04	26.71	0.6	5	131	0.03	0.21	NA	NA	NA	NA	NA	NA	2	NA
1006	1	6	1	NA	NA	1.07	7147.226322	4204.925659	7131.789977	4262.21836	12.57	16.12	NA	NA	NA	0.01	0.69	NA	NA	NA	NA	NA	NA	2	NA
1007	2	4	2	NA	NA	0.21	39407.41833	17181.30452	39522.88643	17163.50476	14.96	15.99	NA	NA	NA	NA	NA	NA	NA	NA	NA	NA	NA	2	NA
1008	2	11	4	NA	NA	2.57	13045.04407	6027.161338	13125.4941	6215.734507	12.57	15.12	NA	NA	NA	0.01	0.07	NA	NA	NA	NA	NA	NA	2	NA
1009	2	39	3	5	1	4.64	105753.4522	48359.83596	110067.715	49265.51469	20.42	33.32	0.8	4.4	223	0.18	0.14	2	2	1	2	2	2	2	1
1010	2	85	3	3	1	1.48	21554.78356	9718.103921	26756.12059	15281.61913	18.97	27.06	1.3	4.1	218	0.27	0.32	1	1	2	2	2	2	1	1
1011	2	25	4	3	1	1.13	31760.45879	14519.44824	33386.77736	14796.15393	11.47	27.91	1	4.6	233	0.12	0.43	2	2	NA	2	2	2	2	NA
1012	1	13	1	NA	NA	1.02	2478.652795	1673.861397	2473.299482	1669.862497	17.77	19.22	0.4	4.7	137	0.08	0.27	NA	NA	NA	NA	NA	NA	2	NA
1013	2	28	1	2	1	NA	17587.22587	9539.46662	18401.04191	9742.446625	17.65	24.48	0.4	4.2	149	0.76	1.72	2	2	NA	2	2	2	2	0
1014	1	18	1	NA	5	0.64	1915.775699	1275.473886	1935.09808	1321.206798	14.82	24.1	0.6	5.2	176	0.14	0.22	NA	2	NA	NA	NA	NA	2	NA
1015	1	10	1	NA	NA	1.44	7902.615667	5018.54108	8045.582856	5169.886667	17.61	23.03	NA	NA	NA	0.14	0.06	NA	NA	NA	NA	NA	NA	2	NA
1016	2	0	4	NA	NA	0.11	5723.760521	2309.76999	5671.281718	2275.054961	NA	NA	NA	NA	NA	NA	NA	NA	NA	NA	NA	NA	NA	NA	NA
1017	2	10	1	NA	NA	0.36	7750.056211	4713.05046	8054.090363	4791.24549	20.91	38.86	NA	NA	NA	0.23	1.06	NA	NA	NA	NA	NA	NA	2	NA
1018	2	22	4	3	NA	NA	42461.90239	19411.66524	47982.43637	21676.704	37.53	27.05	NA	NA	NA	NA	NA	2	2	2	2	2	2	2	6
1019	2	16	1	NA	5	1.56	3097.499734	2015.92956	3136.168089	2044.090465	9.65	25.37	0.5	4.9	212	0.01	3.1	NA	2	NA	NA	NA	NA	2	NA
1020	2	13	1	NA	NA	0.68	1982.098509	1046.577645	1993.633409	1039.368057	21.39	17.01	NA	NA	NA	NA	NA	NA	NA	NA	NA	NA	NA	2	NA
1021	1	85	3	1	1	1.07	16708.52076	9082.28213	21517.35638	10975.79712	NA	21.89	0.8	4.6	215	0.2	1.55	1	2	2	2	2	2	2	0
1022	1	33	1	1	1	0.9	21168.55137	11192.85361	21263.73703	12046.50807	NA	21.14	0.7	5	293	0.04	1.9	2	2	NA	2	2	2	2	7
1023	2	1	1	NA	NA	0.33	3352.745767	1792.344347	3336.022853	1785.100953	NA	NA	NA	NA	NA	NA	NA	NA	NA	NA	NA	NA	NA	2	NA
1024	2	20	1	3	5	1.68	1668.636601	905.083228	1641.981345	919.552217	24.89	26.07	0.5	3.7	297	0.63	0.07	2	2	2	2	2	2	2	1
1025	1	53	3	3	1	5	72475.37318	36218.64013	74507.07785	37271.10531	25.47	41.49	NA	NA	NA	NA	NA	1	2	NA	2	2	2	2	0
1026	2	62	3	3	1	NA	57942.72979	29385.35639	69904.37555	30696.31463	31.26	34.5	0.5	4.6	170	0.18	0.18	1	1	2	2	2	2	1	1
1027	2	2	3	NA	NA	2.22	35422.38074	15913.31967	37744.74477	18664.70115	29.86	18.64	NA	NA	NA	NA	NA	NA	NA	NA	NA	NA	NA	2	NA
1028	1	46	1	1	5	0.71	9605.834648	5206.53421	10069.20817	5650.378149	4.19	23.62	0.5	4.7	215	0.02	2.17	1	NA	NA	2	2	2	2	NA
1029	1	68	3	4	1	NA	54098.53619	28385.22248	60581.24459	33710.57094	29.28	30.49	0.8	4.9	220	0.14	0.16	2	2	1	2	2	2	2	NA
1030	2	69	4	2	2	0.96	12354.73702	7111.254316	13382.81318	7665.937109	22.97	38.51	0.5	4.1	241	1.64	2.35	1	1	1	2	2	2	1	1
1031	1	65	4	1	2	0.86	10519.56133	5389.14493	10920.15265	5733.797288	NA	24.11	1.6	4	169	0.37	2.46	1	1	NA	2	2	2	1	0
1032	1	51	3	3	1	NA	42807.5349	22338.18264	43850.75571	23223.07569	36.18	25.22	1.1	4.2	203	0.03	0.45	1	2	2	2	2	2	2	0
1033	2	45	4	2	3	0.88	19519.87094	10661.28954	19296.91954	10892.14513	12.91	23.23	0.6	4.5	194	0.83	2.8	1	2	NA	2	2	2	2	2
1034	2	81	2	4	NA	0.98	24739.83482	11154.10345	26393.28484	14092.70475	5.37	NA	NA	NA	NA	NA	NA	2	2	2	2	2	2	1	NA
1035	2	52	1	5	1	5	8560.161471	5049.121345	8998.449805	5558.904255	13.89	24.08	0.7	5.2	337	0.36	0.24	2	1	1	2	2	2	2	5
1036	1	7	5	NA	NA	2.51	10803.17995	4749.152253	11956.58473	5070.147265	15.79	21.29	NA	NA	NA	0.11	0.24	NA	NA	NA	NA	NA	NA	2	NA
1037	2	12	4	NA	NA	1.73	6509.397251	2952.101974	6467.654087	2940.520799	62.3	19.85	0.4	4.4	114	0.03	0.37	NA	NA	NA	NA	NA	NA	2	NA
1038	1	70	4	1	NA	5	9787.13869	5013.926645	12417.07737	5223.673157	9.44	25.57	0.8	4.3	202	0.08	2.32	1	2	NA	2	2	2	2	4
1039	2	9	3	NA	NA	0.42	70342.14588	28942.49751	85420.36649	30176.23611	31.09	14.99	NA	NA	NA	0.01	0.31	NA	NA	NA	NA	NA	NA	2	NA
1040	1	15	4	NA	5	0.59	7945.706235	3916.954046	9117.556225	3930.529962	20.91	22.69	0.8	4.5	114	0.04	0.18	NA	NA	NA	NA	NA	NA	2	NA
1041	2	41	1	3	NA	3.89	10886.95283	6355.267616	11140.4265	6447.62193	8.98	35.93	0.5	4.6	231	0.36	2.96	1	2	2	2	2	2	2	1
1042	1	16	1	NA	5	0.61	2036.518934	1355.861607	2032.120527	1394.851505	44.87	21.58	0.6	4.9	118	0.01	1.84	NA	2	NA	NA	NA	NA	2	NA
1043	2	62	3	3	1	2.47	46701.48421	23684.41671	52461.71589	23757.76503	8.66	25.91	0.5	4.5	226	0.63	0.21	2	2	1	2	2	2	2	NA
1044	2	57	4	2	NA	1.52	29313.92792	15622.76614	33475.63776	17568.77293	17.73	23.79	0.6	4.8	187	0.23	0.27	1	2	NA	2	2	2	2	6
1045	2	61	3	3	1	4.8	48296.73004	24493.4374	55802.09123	24487.32797	5.34	28.31	0.9	4.3	200	0.24	0.15	2	2	2	2	2	2	2	6
1046	1	50	4	3	6	NA	29990.30161	15097.48306	29501.70584	15978.31211	NA	21.17	0.7	4.6	188	0.01	2.68	1	2	NA	2	2	2	2	1
1047	2	33	4	4	1	2.22	39951.41873	18263.98543	41997.16167	18612.05296	41.03	20.45	0.5	4.2	115	0.1	0.08	2	2	NA	2	2	2	2	1
1048	2	78	3	3	2	0.13	31445.59658	18080.77038	0	0	NA	NA	NA	NA	NA	NA	NA	2	2	2	2	2	2	2	NA
1049	2	0	1	NA	NA	3.62	5717.818323	3776.280948	5689.298838	4078.183715	NA	NA	NA	NA	NA	NA	NA	NA	NA	NA	NA	NA	NA	NA	NA
1050	2	36	1	1	5	0.69	18142.24868	10005.54369	18564.64258	10434.29147	4.68	22.86	0.4	5	179	0.09	2.06	2	2	NA	2	2	2	2	NA
1051	1	17	4	NA	5	2.05	6765.61639	3129.732697	7237.638363	3292.736367	14.13	21.07	0.7	4.7	96	0.08	0.34	NA	2	NA	NA	NA	NA	2	NA
1052	2	74	1	1	2	NA	2268.340401	1342.555793	0	0	NA	NA	NA	NA	NA	NA	NA	2	1	NA	2	2	2	2	NA
1053	1	14	1	NA	5	0.25	3065.749986	1998.023851	3156.672929	2153.315247	17.06	19.94	0.6	5	134	0.04	0.18	NA	NA	NA	NA	NA	NA	2	NA
1054	2	42	1	1	4	0.54	7898.359406	4610.673763	7772.18886	4595.201119	16.42	26.33	0.4	4.8	227	0.83	3.68	1	2	1	2	2	2	2	1
1055	1	2	1	NA	NA	2.67	4738.827786	2471.467332	5316.422274	2537.202198	NA	16.72	NA	NA	NA	NA	NA	NA	NA	NA	NA	NA	NA	2	NA
1056	1	35	4	3	1	2.31	39107.72668	17125.54847	41624.82963	18382.8203	26.52	26.44	0.8	4.9	201	0.17	0.25	1	2	2	2	2	2	2	0
1057	2	17	4	NA	5	NA	4941.597793	2502.825429	4965.449463	2517.083181	26.81	22.14	0.3	3.7	143	0.03	0.22	NA	2	NA	NA	NA	NA	2	NA
1058	1	61	1	1	1	0.72	2266.952726	1374.183324	2383.938711	1501.537057	5.73	26.34	0.8	4.7	220	0.08	0.67	1	2	2	2	2	2	2	0
1059	2	85	3	1	6	0.84	21554.78356	9718.103921	0	0	NA	NA	NA	NA	NA	NA	NA	2	1	2	2	2	2	2	NA
1060	1	16	1	NA	5	5	2541.904516	1633.225979	3149.574718	1724.605179	19.65	24.55	0.7	5.3	137	0.18	0.18	NA	2	NA	NA	NA	NA	2	NA
1061	1	75	1	3	1	1.55	1448.129427	989.184304	0	0	NA	NA	NA	NA	NA	NA	NA	1	2	1	1	2	1	1	NA
1062	2	17	1	NA	5	0.72	3013.262133	1947.885028	3131.472192	2028.388749	NA	24.79	0.5	4.8	170	0.33	1.74	NA	2	NA	NA	NA	NA	2	NA
1063	2	24	1	1	6	3.82	1421.523213	792.154479	1459.728772	816.167246	25.7	32.71	0.6	4	249	2.87	0.54	2	2	NA	2	2	2	2	0
1064	2	14	4	NA	5	0.72	6554.856633	2841.30563	6929.222675	2999.595425	1.65	27.77	0.8	4.7	144	0.66	0.17	NA	NA	NA	NA	NA	NA	2	NA
1065	1	73	2	1	3	0.86	14743.5946	7849.285285	16629.6652	8906.316975	15.87	31.18	0.8	4.3	228	1.02	1.62	1	2	2	2	2	2	2	3
1066	1	19	1	NA	5	1.42	3656.723591	2372.45915	3749.928986	2497.394511	22.92	22.97	0.8	4.7	88	0.28	0.17	NA	2	NA	NA	NA	NA	2	NA
1067	2	33	1	2	1	1.34	15226.28472	8397.374526	19891.66361	8757.210614	25.64	37.62	0.3	3.6	238	9.75	0.1	2	2	1	2	2	2	2	NA
1068	1	33	1	2	1	0.87	21127.81802	12092.70261	21772.40496	12780.11715	24.05	31.17	0.6	4.8	157	0.03	0.46	1	2	NA	2	2	2	2	2
1069	2	6	3	NA	NA	0	70342.14588	28942.49751	70531.78284	30202.24526	14.63	15.18	NA	NA	NA	0.02	0.2	NA	NA	NA	NA	NA	NA	2	NA
1070	2	19	1	NA	5	4.4	2156.297746	1403.37199	2354.295317	1467.994229	11.92	17.26	0.6	4.8	159	0.03	0.59	NA	2	NA	NA	NA	NA	2	NA
1071	1	34	4	3	4	2.63	23837.97557	10288.28371	26804.48513	11219.64323	25.03	26.49	1	4.4	312	0.19	2.39	2	2	NA	2	2	2	2	NA
1072	2	17	4	NA	5	2.59	9756.250757	5380.458627	9816.418484	5625.389105	41.84	21.8	0.6	4.9	129	0.04	0.09	NA	2	NA	NA	NA	NA	2	NA
1073	2	10	4	NA	NA	4.25	9782.095141	4519.591144	10113.73594	4660.99662	40.3	33.91	NA	NA	NA	1.67	0.26	NA	NA	NA	NA	NA	NA	2	NA
1074	1	1	4	NA	NA	NA	6351.389466	3042.528851	6293.156191	3029.419369	NA	NA	NA	NA	NA	NA	NA	NA	NA	NA	NA	NA	NA	2	NA
1075	1	19	1	NA	1	0.49	1687.648677	1123.592818	1684.003749	1138.656318	16.89	22.41	0.7	4.9	136	0.24	2.44	NA	2	NA	NA	NA	NA	2	NA
1076	1	19	5	NA	5	0.36	41438.15447	19077.84258	44763.47652	20810.04833	14.68	30.04	0.8	4.9	169	0.04	0.2	NA	2	NA	NA	NA	NA	2	NA
1077	1	84	3	1	1	1.81	13364.83222	7264.747048	17510.05856	10052.73443	13.36	16.91	NA	NA	NA	NA	NA	1	1	1	1	1	1	2	NA
1078	2	13	4	NA	NA	0.84	6062.361804	2627.826005	6408.6001	2656.114019	10.96	22.58	0.3	4.6	180	0.01	0.19	NA	NA	NA	NA	NA	NA	2	NA
1079	1	16	1	NA	5	0.94	2073.802144	1380.683804	2210.844777	1420.387501	18.37	21.75	0.7	4.9	130	0.03	2.04	NA	2	NA	NA	NA	NA	2	NA
1080	2	7	3	NA	NA	3.64	44204.06651	20392.4326	45061.25549	23455.39883	27.39	14.75	NA	NA	NA	0.01	0.25	NA	NA	NA	NA	NA	NA	2	NA
1081	2	13	1	NA	NA	0.18	2693.699847	1412.725391	2799.373499	1455.297196	14.33	26.76	0.4	4.9	171	0.1	2.29	NA	NA	NA	NA	NA	NA	2	NA
1082	2	4	1	NA	NA	0.35	6530.213147	3694.40673	6886.787843	3879.804568	5.09	15.79	NA	NA	NA	0.01	0.19	NA	NA	NA	NA	NA	NA	2	NA
1083	2	0	1	NA	NA	0.38	1808.354662	1009.027461	1799.334903	1021.13184	12.28	NA	NA	NA	NA	NA	NA	NA	NA	NA	NA	NA	NA	NA	NA
1084	2	16	4	NA	5	0.58	6148.257508	3547.514795	6108.830244	3628.961342	NA	20.15	0.5	4.6	156	0.01	0.2	NA	2	NA	NA	NA	NA	2	NA
1085	1	61	4	1	5	2.9	10077.6425	4779.77132	11202.04682	5157.618676	16.97	24.43	0.8	4.6	229	0.04	2.69	1	2	NA	2	2	1	2	7
1086	2	6	3	NA	NA	NA	57620.03697	23707.94572	69971.2045	27268.90574	20.68	13.65	NA	NA	NA	0.05	0.47	NA	NA	NA	NA	NA	NA	2	NA
1087	1	14	3	NA	5	1.95	29708.60935	12966.77765	31848.39874	13143.60508	25.43	21.44	0.5	4.9	149	0.06	0.07	NA	NA	NA	NA	NA	NA	2	NA
1088	2	85	3	5	2	0.78	20567.21116	9272.850955	0	0	NA	NA	NA	NA	NA	NA	NA	1	1	2	2	2	2	2	NA
1089	2	14	1	NA	5	2.38	3193.086677	1674.631504	3211.668971	1778.148416	6.24	30.2	0.6	4.5	137	0.24	0.16	NA	NA	NA	NA	NA	NA	2	NA
1090	2	45	3	2	1	1.36	102770.115	50341.09825	115676.3096	61388.56649	14.49	15.77	0.5	4.8	163	0.08	0.18	1	2	NA	2	2	2	2	NA
1091	2	8	3	NA	NA	0.79	61032.14808	26496.04181	61196.68601	27243.41679	NA	15.15	NA	NA	NA	0.04	1.31	NA	NA	NA	NA	NA	NA	2	NA
1092	2	66	1	1	4	0.06	2323.303833	1544.526707	2488.556614	1965.771243	9.24	35.68	NA	NA	NA	NA	NA	1	1	2	2	2	2	2	NA
1093	2	42	4	2	5	2.15	22352.08862	11912.47567	24283.62361	12796.89764	19.5	36.01	0.6	4	202	0.42	1.75	2	2	2	2	2	2	2	NA
1094	2	18	1	NA	5	2.01	2253.724494	1456.891569	2332.679319	1473.648993	11.02	25.58	0.5	4.5	110	0.02	2.22	NA	2	NA	NA	NA	NA	2	NA
1095	1	76	1	1	1	1.45	1647.446107	1003.367071	0	0	NA	NA	NA	NA	NA	NA	NA	1	1	1	2	2	2	2	NA
1096	1	39	1	1	1	1.2	15518.14092	8881.951891	16610.2393	9084.585854	NA	32.67	NA	NA	NA	NA	NA	1	2	2	2	2	2	2	2
1097	1	14	4	NA	5	0.53	5669.01488	2782.966861	5868.93384	2953.093746	35.7	17.82	0.5	4.5	135	0.01	1.19	NA	NA	NA	NA	NA	NA	2	NA
1098	1	25	4	4	5	5	30298.19833	13076.4653	34429.19744	14260.22838	43.72	26.43	NA	NA	NA	NA	NA	2	2	NA	2	2	2	2	2
1099	1	1	3	NA	NA	1.48	39864.2454	17613.30804	42477.8272	18560.98596	NA	NA	NA	NA	NA	NA	NA	NA	NA	NA	NA	NA	NA	2	NA
1100	1	2	4	NA	NA	3.94	4888.766327	2341.883249	5233.311331	2345.808232	9.94	18.83	NA	NA	NA	NA	NA	NA	NA	NA	NA	NA	NA	2	NA
1101	1	77	3	1	1	1.07	15140.81166	8060.75814	0	0	NA	NA	NA	NA	NA	NA	NA	1	2	2	2	2	2	2	NA
1102	2	20	1	2	1	NA	18071.48588	10149.25206	18243.30917	10130.50673	23.99	24.49	NA	NA	NA	NA	NA	2	2	NA	2	2	2	2	NA
1103	1	7	3	NA	NA	4.64	44983.38861	19859.01312	45890.65208	21265.90507	30.97	15.01	NA	NA	NA	0.13	0.08	NA	NA	NA	NA	NA	NA	2	NA
1104	2	44	1	4	1	4.11	7860.939953	4588.830126	7735.367155	4787.015788	21.68	40.89	0.3	4.2	161	1.07	2.72	2	2	2	2	2	2	2	1
1105	2	15	3	NA	5	NA	37331.61997	14980.15303	39531.5302	15575.16456	4.81	24.93	0.5	4.4	138	0.05	0.15	NA	NA	NA	NA	NA	NA	2	NA
1106	1	72	3	2	5	0.9	14743.5946	7849.285285	17654.38029	9356.566501	33.61	22.96	0.8	4.1	178	1.26	0.63	1	2	2	2	2	2	2	0
1107	1	0	1	NA	NA	1.54	1657.145798	1033.495097	1799.799152	1098.98801	NA	NA	NA	NA	NA	NA	NA	NA	NA	NA	NA	NA	NA	NA	NA
1108	1	19	3	NA	5	3.53	46795.24796	20245.74838	47739.05457	21154.13547	32.96	24.16	0.8	4.7	82	0.02	0.28	NA	2	NA	NA	NA	NA	2	NA
1109	1	19	3	NA	5	4.4	38331.84052	16584.09415	39104.94988	17547.81676	29.64	23.16	0.9	4.7	145	0.07	0.25	NA	2	NA	NA	NA	NA	2	NA
1110	2	55	4	4	1	NA	27197.17812	14494.65096	33871.87115	14875.08766	35.44	26.86	1.2	4.8	221	0.22	0.72	1	2	2	2	2	2	2	NA
1111	1	3	3	NA	NA	1.07	23439.46765	10050.7909	23508.14789	10883.85361	10.54	15.34	NA	NA	NA	0.03	0.06	NA	NA	NA	NA	NA	NA	2	NA
1112	2	20	2	2	5	0.21	56758.24602	24489.80486	57100.359	27012.23964	12.3	26.33	0.4	4.6	134	0.22	1.14	2	2	NA	2	2	2	2	NA
1113	1	4	4	NA	NA	0.32	9710.399874	4549.666167	9938.251073	4574.266695	NA	16.11	NA	NA	NA	0.03	0.26	NA	NA	NA	NA	NA	NA	2	NA
1114	2	1	1	NA	NA	1.8	3743.755403	2001.374187	3725.082201	1976.681747	19.96	NA	NA	NA	NA	NA	NA	NA	NA	NA	NA	NA	NA	2	NA
1115	2	9	4	NA	NA	1.06	9782.095141	4519.591144	10113.73594	4570.989656	18.69	14.06	NA	NA	NA	0.01	0.94	NA	NA	NA	NA	NA	NA	2	NA
1116	1	40	4	5	1	4.95	22558.38944	11356.16796	23017.78023	11644.61461	14.4	23.22	0.9	4.5	163	0.29	1.47	2	2	NA	2	2	2	2	6
1117	1	47	4	2	5	0.73	26662.94703	13422.45224	26228.55983	14205.55535	13.37	18.6	0.6	5.1	224	0.14	0.32	1	2	NA	2	2	2	2	1
1118	1	52	3	5	NA	5	63521.98231	31744.29764	0	0	NA	NA	NA	NA	NA	NA	NA	1	2	2	2	2	2	2	NA
1119	2	84	3	2	2	1.2	20567.21116	9272.850955	26685.94761	13426.15365	27.51	25.12	0.4	4.3	290	0.25	2.48	2	2	1	2	2	2	2	3
1120	2	55	1	1	4	0.05	10225.41803	6031.35544	10062.07442	5923.854686	16.43	34.29	0.4	4.7	201	0.42	2.33	2	1	1	2	2	2	2	3
1121	2	15	4	NA	5	0.75	7003.157775	2985.142123	6958.248246	3049.966766	24.95	19.26	0.8	4.6	119	0.04	1.68	NA	NA	NA	NA	NA	NA	2	NA
1122	2	45	4	3	4	1.33	17882.35484	9530.345045	19596.15877	9929.406125	15.02	36.9	0.7	3.9	171	0.92	2.23	1	1	NA	2	2	2	2	0
1123	2	19	1	NA	1	NA	2422.284748	1565.855204	2609.595805	1680.715797	12.91	26.18	0.5	5	185	0.11	2.04	NA	2	NA	NA	NA	NA	2	NA
1124	2	15	3	NA	5	5	34764.28572	13949.95236	36812.90584	14504.04433	15.86	19.91	0.5	4.5	265	0.23	0.24	NA	NA	NA	NA	NA	NA	2	NA
1125	2	27	3	4	6	3.03	111789.3372	46513.48985	119551.9214	49701.10012	9.86	19.42	0.6	5.2	188	0.12	0.31	2	2	NA	2	2	2	2	2
1126	1	9	1	NA	NA	1.47	13037.52677	7487.980151	13342.85299	7461.859834	16.24	16.94	NA	NA	NA	0.03	0.22	NA	NA	NA	NA	NA	NA	2	NA
1127	2	28	3	5	6	3.64	86015.63416	35789.52543	90777.94006	38621.30397	20.8	32.55	0.5	4.5	175	0.24	0.08	2	2	2	2	2	2	2	10
1128	2	59	4	4	3	3.83	24219.65533	12907.7895	25268.9318	13246.57633	26.63	47.77	0.6	4.3	212	0.1	0.91	2	1	1	2	2	2	2	NA
1129	1	15	4	NA	5	NA	5213.109231	2688.097977	5241.68625	2697.414755	11.36	37.06	0.8	4.6	200	0.38	1.44	NA	NA	NA	NA	NA	NA	2	NA
1130	2	65	3	4	6	2.49	55489.45916	28141.19285	62507.29204	32241.31976	14.42	20.11	0.6	4.8	218	0.75	2.02	1	1	1	2	2	1	2	3
1131	2	28	3	5	5	5	89879.7689	38780.93767	90421.52341	39956.79959	NA	33.17	0.6	4.3	187	0.29	0.26	2	2	NA	2	2	2	2	2
1132	1	44	4	2	NA	2.09	28338.40425	14265.89781	28789.84006	14628.25158	21.18	28.08	0.8	4.4	249	0.15	0.17	2	1	2	2	2	2	2	15
1133	1	17	5	NA	5	2.54	5560.343666	2572.180918	5756.430314	2700.013646	13.75	17.04	0.6	4.7	157	0.01	0.08	NA	2	NA	NA	NA	NA	2	NA
1134	2	5	5	NA	NA	2.51	10223.90465	4728.849392	10944.45356	4682.312305	9.12	17.1	NA	NA	NA	NA	NA	NA	NA	NA	NA	NA	NA	2	NA
1135	1	72	4	1	NA	1.15	14774.93384	7569.16161	18745.16162	7885.800715	35.9	21.19	NA	NA	NA	NA	NA	1	2	NA	2	2	2	2	NA
1136	1	12	3	NA	NA	4.24	37625.93334	16864.02262	39623.51626	17242.36205	23.62	17.14	0.5	4.8	155	0.01	0.41	NA	NA	NA	NA	NA	NA	2	NA
1137	2	73	3	3	NA	4	35022.11075	20137.21512	43473.21863	24754.63423	13.76	29	0.7	4.6	250	1.15	0.16	1	2	1	2	2	2	2	30
1138	2	19	1	NA	5	1.5	4896.491777	3165.274908	5068.030779	3201.682458	NA	30.22	0.4	4.3	163	0.8	0.38	NA	2	NA	NA	NA	NA	2	NA
1139	2	65	3	3	1	5	38146.9345	19346.02097	43039.64028	20209.09798	20.31	32.17	NA	NA	NA	NA	NA	2	1	1	2	2	2	2	3
1140	1	17	1	NA	5	0.02	2327.45021	1549.556122	2368.205663	1678.965818	14.27	21.21	0.9	5	146	0.01	1.87	NA	2	NA	NA	NA	NA	2	NA
1141	2	51	1	2	1	NA	8751.744327	5108.837908	9717.93949	5329.482036	39.11	19.51	0.4	4.8	226	0.34	2.6	1	2	NA	2	2	2	2	30
1142	1	13	1	NA	NA	1.8	2823.152726	1857.880897	2910.629731	1887.967964	8.22	20.84	0.5	4.6	136	0.04	0.26	NA	NA	NA	NA	NA	NA	2	NA
1143	1	16	4	NA	5	2.01	5428.272461	2554.06457	5458.028954	2647.51952	24.73	34.12	0.9	4	127	0.03	0.2	NA	2	NA	NA	NA	NA	2	NA
1144	2	68	3	2	2	1.07	53079.91925	26919.20712	70066.53692	25274.45377	19.84	26.25	0.8	4.4	194	3.49	3.46	1	1	1	9	2	1	2	1
1145	2	13	1	NA	NA	2.93	5627.741964	2971.531891	5697.997184	2980.651653	21.07	25.37	0.6	4.7	165	0.16	0.27	NA	NA	NA	NA	NA	NA	2	NA
1146	2	1	1	NA	NA	0.5	3416.846465	1798.124358	3399.803828	1859.356236	18.21	NA	NA	NA	NA	NA	NA	NA	NA	NA	NA	NA	NA	2	NA
1147	2	1	3	NA	NA	1.11	19013.33418	8768.624088	25161.79262	8909.131743	5.53	NA	NA	NA	NA	NA	NA	NA	NA	NA	NA	NA	NA	2	NA
1148	2	71	3	1	2	1.08	38640.71147	22217.85902	0	0	NA	NA	NA	NA	NA	NA	NA	1	1	1	2	2	2	2	NA
1149	2	16	4	NA	5	0.61	7927.752984	4299.34998	7876.914253	4435.136619	21.22	19.2	NA	NA	NA	NA	NA	NA	2	NA	NA	NA	NA	2	NA
1150	2	48	4	2	5	0.9	38097.54592	20303.96786	46424.87065	20911.06927	14.99	23.69	NA	NA	NA	NA	NA	1	1	1	1	2	2	1	0
1151	1	2	1	NA	NA	1.8	5894.984203	3074.444048	6434.802072	3250.858238	15.96	17.53	NA	NA	NA	NA	NA	NA	NA	NA	NA	NA	NA	2	NA
1152	2	17	1	NA	5	2.1	1644.037472	965.288578	1687.164466	1037.712961	17.9	18.68	0.4	4.1	205	0.43	0.09	NA	2	NA	NA	NA	NA	2	NA
1153	2	3	3	NA	NA	NA	22290.45685	9718.452597	23751.86498	10939.99414	6.54	16.42	NA	NA	NA	0.02	0.79	NA	NA	NA	NA	NA	NA	2	NA
1154	1	32	4	5	3	4.89	37373.7459	16130.21626	0	0	NA	NA	NA	NA	NA	NA	NA	1	2	1	2	2	2	2	NA
1155	1	40	4	2	1	NA	22954.15624	11555.40179	23830.6292	12277.47149	17.72	25.23	0.7	4.6	218	0.06	1.09	1	2	NA	2	2	2	2	2
1156	1	16	4	NA	5	4.11	5560.343666	2572.180918	5948.276448	2590.935505	29.08	17.83	0.6	5	140	0.24	0.3	NA	2	NA	NA	NA	NA	2	NA
1157	1	11	1	NA	NA	0.7	7147.226322	4204.925659	7131.789977	4295.082749	16.09	24.35	NA	NA	NA	0.13	1.14	NA	NA	NA	NA	NA	NA	2	NA
1158	1	49	4	5	1	5	22558.38944	11356.16796	24030.05784	12018.71831	18.57	38.31	0.8	4.2	141	0.19	2.93	2	2	NA	2	2	2	2	2
1159	1	19	3	NA	5	1.8	32882.46725	14226.44792	35047.00696	14864.76079	40.49	21.43	0.7	4.9	197	0.04	2.54	NA	2	NA	NA	NA	NA	2	NA
1160	2	18	1	NA	NA	1.27	1887.712865	1228.570296	2061.048186	1285.143296	11.55	25.38	0.4	5	129	0.13	0.27	NA	2	NA	NA	NA	NA	2	NA
1161	1	57	3	3	1	3.52	58073.18194	29021.32939	64278.2997	30263.44581	24.76	29.76	0.9	4.4	176	0.12	0.51	1	2	1	2	2	1	2	0
1162	2	8	4	NA	NA	1.6	9195.993714	4181.878603	9505.011386	4305.493193	21.81	19.06	NA	NA	NA	0.01	1.96	NA	NA	NA	NA	NA	NA	2	NA
1163	2	46	1	1	5	0.37	6223.858446	3671.077542	6124.436835	3664.675623	16.95	31.43	NA	NA	NA	NA	NA	2	1	NA	2	2	2	1	NA
1164	1	46	3	2	NA	3.44	114440.5727	55506.45245	0	0	NA	NA	NA	NA	NA	NA	NA	1	1	1	2	2	2	2	NA
1165	2	0	4	NA	NA	2.06	5995.879324	2419.580987	5940.905576	2410.337344	3.54	NA	NA	NA	NA	NA	NA	NA	NA	NA	NA	NA	NA	NA	NA
1166	1	46	1	1	4	0	9348.950878	5478.061827	0	0	NA	NA	NA	NA	NA	NA	NA	2	2	NA	2	2	2	2	NA
1167	1	40	3	2	4	3.03	116148.0403	56334.61564	139457.8089	58342.2264	NA	20.94	0.7	4.9	141	0.07	0.09	1	2	NA	2	2	2	2	4
1168	2	19	2	NA	5	1.9	30342.94311	14005.28023	30768.91027	15174.87574	20.19	23.96	0.5	4.8	157	0.06	2.39	NA	2	NA	NA	NA	NA	2	NA
1169	2	9	1	NA	NA	0.78	5117.55925	3112.147102	5147.341087	3184.116401	20.48	14.75	NA	NA	NA	NA	NA	NA	NA	NA	NA	NA	NA	2	NA
1170	2	65	1	1	NA	2.67	2623.433776	1685.057061	2810.034307	1940.695005	7.6	56.34	0.5	4.2	168	1.06	3.55	1	1	NA	2	2	2	2	NA
1171	1	62	1	4	1	3.25	2376.246902	1447.23878	2435.921652	1441.805478	19.37	32.41	0.8	4.8	262	0.13	2.69	1	2	1	2	2	2	1	0
1172	1	7	1	NA	NA	0.97	5249.556067	3088.46985	5238.218249	3144.635262	17.52	15.77	NA	NA	NA	0.03	0.3	NA	NA	NA	NA	NA	NA	2	NA
1173	1	68	4	2	2	0.62	8986.031938	4603.521662	9328.225525	4897.931001	17.08	39.03	1.3	3.8	224	0.54	1.13	1	2	NA	2	2	2	1	5
1174	1	12	1	NA	NA	1.5	2541.409561	1672.469304	2606.186971	1701.937396	25.18	28.33	0.5	4.7	118	0.57	1.95	NA	NA	NA	NA	NA	NA	2	NA
1175	1	0	2	NA	NA	0.77	4013.825882	1660.468379	3977.024766	1745.32948	NA	NA	NA	NA	NA	NA	NA	NA	NA	NA	NA	NA	NA	NA	NA
1176	1	0	1	NA	NA	0.48	1955.64585	1266.585496	1945.891428	1281.779562	16.84	NA	NA	NA	NA	NA	NA	NA	NA	NA	NA	NA	NA	NA	NA
1177	1	82	3	3	NA	1.94	14909.2665	8104.258101	15829.5464	9834.728761	17.12	29.89	1.3	4.6	211	0.25	0.06	1	2	2	9	2	1	3	NA
1178	2	21	3	3	5	4.99	85122.30402	35417.82717	96271.1909	37845.04194	18.5	21.72	0.5	3.5	211	0.08	0.19	1	2	NA	2	2	2	2	3
1179	2	60	3	3	1	1.51	43400.41476	22010.29637	48966.92915	22992.23373	18.02	33.26	NA	NA	NA	NA	NA	2	1	2	2	2	2	1	1
1180	1	4	1	NA	NA	0.93	8793.217406	4853.201031	8749.358364	5303.603863	14.36	14.44	NA	NA	NA	0.03	0.43	NA	NA	NA	NA	NA	NA	2	NA
1181	1	14	1	NA	5	1.09	2036.518934	1375.283555	2072.179955	1377.172982	12.32	30.29	0.5	4.7	219	0.09	1.35	NA	NA	NA	NA	NA	NA	2	NA
1182	2	30	3	4	5	2.56	99324.69327	47100.47778	99923.3775	47726.67356	17.03	47.47	0.6	4.2	171	0.43	0.15	2	2	NA	2	2	2	2	1
1183	1	32	3	3	1	2.64	97049.69872	45408.7681	103946.5824	48004.26992	64.35	30.27	0.8	4.5	211	0.42	0.37	1	2	NA	2	2	2	2	12
1184	1	22	1	3	6	NA	19695.48905	10413.97315	0	0	NA	NA	NA	NA	NA	NA	NA	2	2	NA	2	2	2	2	NA
1185	1	14	2	NA	5	1.76	29751.75666	13334.80004	29667.48995	13279.5048	13.72	23.52	0.4	4.7	161	0.04	0.27	NA	NA	NA	NA	NA	NA	2	NA
1186	2	17	4	NA	5	1.08	8321.919219	4589.441495	8373.241286	4891.912464	28.39	20.89	0.6	4.4	178	0.01	1.16	NA	2	NA	NA	NA	NA	2	NA
1187	1	12	3	NA	NA	3.88	35624.51911	15548.86709	43022.31443	15976.29269	26.91	19.88	NA	NA	NA	NA	NA	NA	NA	NA	NA	NA	NA	2	NA
1188	1	14	1	NA	5	0.54	2823.152726	1857.880897	2910.629731	1887.967964	13.83	16.68	0.6	4.7	134	0.03	1.49	NA	NA	NA	NA	NA	NA	2	NA
1189	1	51	1	1	1	3.01	8741.691777	5122.235495	11657.74765	5296.325497	16.48	27.39	0.7	4.6	209	0.5	1.65	2	2	2	2	2	2	2	NA
1190	2	26	4	4	1	3.18	35618.6748	16283.25046	37161.79493	16593.56996	19.13	26.91	0.5	3.8	259	0.69	1.02	2	2	1	2	2	2	2	0
1191	1	4	4	NA	NA	2.88	12441.37349	5689.527219	16265.99824	5912.562531	3.62	16.63	NA	NA	NA	NA	NA	NA	NA	NA	NA	NA	NA	2	NA
1192	1	74	3	3	1	1.2	17649.98878	9396.609236	18739.44075	10146.08652	18.28	30.71	1.4	4.4	164	0.09	0.37	1	2	1	1	2	1	2	0
1193	2	17	1	NA	5	0.55	2157.091201	1394.424204	2309.872382	1483.538915	18.6	25.18	0.4	4.5	185	0.01	0.49	NA	NA	NA	NA	NA	NA	2	NA
1194	1	22	4	4	NA	5	41538.95339	17927.88722	0	0	NA	NA	NA	NA	NA	NA	NA	1	2	2	2	2	2	2	NA
1195	1	61	3	5	1	5	45749.48831	24004.52018	52464.15425	25392.70821	13.75	37.31	0.8	4.5	198	0.55	0.35	1	2	2	2	2	2	2	1
1196	2	52	4	4	4	5	22352.08862	11912.47567	23928.17554	12409.94315	13.24	47.33	0.7	3.7	161	1.26	0.46	2	2	2	2	9	2	2	2
1197	2	40	1	1	1	0.95	7591.373406	4358.379377	7942.650037	4358.78391	11.28	35.29	0.5	4.4	154	0.8	1.87	2	2	NA	2	2	2	2	1
1198	1	1	5	NA	NA	1.4	28254.74995	12483.85889	30107.18938	13155.54859	13.51	NA	NA	NA	NA	NA	NA	NA	NA	NA	NA	NA	NA	2	NA
1199	1	0	1	NA	NA	0.81	1487.923926	927.95823	1569.170282	986.763239	12.31	NA	NA	NA	NA	NA	NA	NA	NA	NA	NA	NA	NA	NA	NA
1200	1	6	1	NA	NA	NA	6915.952227	4391.962335	7279.661234	4524.412007	NA	16.41	NA	NA	NA	0.08	0.09	NA	NA	NA	NA	NA	NA	2	NA
1201	2	48	4	2	4	0.85	18780.22881	10257.31459	18565.72542	10291.68586	40.88	30.24	0.7	3.8	129	0.52	0.24	2	2	NA	2	2	2	2	NA
1202	2	61	3	3	NA	2.85	52299.60266	26523.47359	0	0	NA	NA	NA	NA	NA	NA	NA	1	2	2	2	2	2	2	NA
1203	1	75	3	4	1	NA	34413.99824	18321.53537	38537.87905	19240.83995	17.58	31.79	0.7	4.4	161	0.43	0.23	1	1	1	1	2	2	2	2
1204	2	0	1	NA	NA	1.03	1485.998407	981.414091	1613.918749	1043.606615	NA	NA	NA	NA	NA	NA	NA	NA	NA	NA	NA	NA	NA	NA	NA
1205	2	16	1	NA	5	NA	3287.921122	2125.434842	3416.906033	2213.276481	19.56	18.78	0.5	4.9	138	0.04	2.53	NA	2	NA	NA	NA	NA	2	NA
1206	1	13	1	NA	NA	0.48	2649.939506	1743.891481	2711.998516	1826.631808	33.76	18.92	0.4	4.5	188	0.01	1.43	NA	NA	NA	NA	NA	NA	2	NA
1207	1	50	3	3	1	1.25	67114.67287	35022.33482	70799.98987	34993.15433	48.01	25.9	0.7	4.5	229	0.03	0.56	1	1	1	2	2	2	2	1
1208	1	19	4	NA	5	5	6481.397953	2998.254988	7074.162413	3154.410997	22.47	23.8	1	4.5	134	0.05	0.35	NA	2	NA	NA	NA	NA	2	NA
1209	2	3	3	NA	NA	0.11	27611.4958	12358.28528	27692.40054	12449.18524	11.97	15.34	NA	NA	NA	NA	NA	NA	NA	NA	NA	NA	NA	2	NA
1210	2	56	2	5	77	1.8	59549.57671	31412.86125	67003.7863	33414.30132	10.22	38.97	1.1	4.1	279	0.29	0.09	1	2	1	2	2	2	2	1
1211	2	16	4	NA	5	0	7744.651938	4468.626648	7694.98739	4494.082906	20.33	27.25	0.7	4.9	171	0.06	1.64	NA	2	NA	NA	NA	NA	2	NA
1212	2	47	3	3	1	1.25	56985.75233	28946.75892	57329.23662	31376.49879	17.26	21.86	0.7	4.6	189	0.47	0.18	2	2	NA	2	2	2	2	1
1213	2	17	4	NA	5	0.55	6148.257508	3547.514795	6252.071921	3628.961342	18.55	22.66	0.6	4.8	172	0.12	1.99	NA	2	NA	NA	NA	NA	2	NA
1214	1	2	3	NA	NA	3.88	35732.72497	15787.86919	47287.83531	17243.57019	14.75	15.41	NA	NA	NA	NA	NA	NA	NA	NA	NA	NA	NA	2	NA
1215	2	1	3	NA	NA	0.65	19221.28616	8635.062482	25394.06667	10128.0477	15.82	NA	NA	NA	NA	NA	NA	NA	NA	NA	NA	NA	NA	2	NA
1216	2	16	1	NA	5	0.82	2637.048015	1704.68619	2823.823295	1813.629091	11.26	23.73	0.4	4.6	166	0.01	0.15	NA	2	NA	NA	NA	NA	2	NA
1217	1	14	1	NA	5	0.65	3065.749986	1998.023851	3320.701874	2039.581624	24.93	20.83	0.6	5.1	140	0.04	0.06	NA	NA	NA	NA	NA	NA	2	NA
1218	1	9	4	NA	NA	0.18	14145.05632	6254.445818	15313.96348	6424.45789	14.26	16	NA	NA	NA	0.04	0.05	NA	NA	NA	NA	NA	NA	2	NA
1219	2	44	3	2	1	NA	106280.5729	52060.6673	128570.4458	63485.49887	12.77	20.48	NA	NA	NA	0.2	0.42	1	2	1	2	2	2	2	5
1220	2	42	2	1	4	2.35	17882.35484	9530.345045	17678.10676	10699.98281	20.63	25.57	0.6	4.4	144	0.11	2.43	2	2	NA	2	2	2	2	1
1221	2	47	2	4	5	3.56	65549.5303	32108.90001	74439.85158	35339.58689	19.34	40.32	0.5	4.3	180	0.54	0.72	1	2	2	2	2	2	2	2
1222	1	17	1	NA	5	1.14	2848.877445	1896.708883	2898.763492	1964.716563	25.98	22.12	0.7	5	120	0.03	0.09	NA	2	NA	NA	NA	NA	2	NA
1223	2	13	4	NA	NA	1.25	5556.385928	2368.446095	6076.867251	2359.154618	60.31	17.13	0.4	4.5	149	0.01	0.06	NA	NA	NA	NA	NA	NA	2	NA
1224	2	13	1	NA	NA	1.21	3066.183224	1608.076305	3169.4804	1626.065094	7.52	40.29	0.4	5	216	0.63	0.05	NA	NA	NA	NA	NA	NA	2	NA
1225	1	9	1	NA	NA	1.03	6670.09872	3830.908092	6826.305954	3817.544738	21.78	14.39	NA	NA	NA	0.01	2.37	NA	NA	NA	NA	NA	NA	2	NA
1226	1	60	3	5	1	4.1	46199.88286	24240.83988	51510.57176	25421.17041	63.22	26.94	0.7	4.6	170	0.1	0.27	1	2	1	2	2	2	1	2
1227	2	53	3	4	1	5	75310.12133	39726.67016	84737.18125	42257.81652	35.8	24.81	0.7	4.2	162	0.31	0.33	1	1	1	2	2	2	2	1
1228	2	13	4	NA	NA	1.67	5832.648285	2528.25307	6290.771905	2669.102635	17.72	16.2	0.4	4.5	154	0.01	1.8	NA	NA	NA	NA	NA	NA	2	NA
1229	2	85	3	2	2	1.08	17271.45115	7786.937719	22409.70043	11274.70104	17.43	24.65	0.7	4.2	238	0.65	0.44	2	1	2	2	2	2	2	NA
1230	1	19	1	NA	5	NA	2134.913588	1410.117736	2130.302672	1429.022545	10.64	19.23	0.7	4.8	134	0.26	0.35	NA	2	NA	NA	NA	NA	2	NA
1231	1	28	3	5	5	2.46	80810.45265	37238.84779	101654.2169	38825.14004	29.8	44.77	0.8	4.5	238	0.43	0.36	2	2	NA	2	2	2	2	3
1232	2	20	4	2	5	3.53	25673.99622	12020.93088	26038.01178	12301.65026	NA	26.62	NA	NA	NA	NA	NA	2	2	NA	2	2	2	2	NA
1233	2	0	1	NA	NA	2.93	3321.260374	1853.200035	3625.396167	2027.809435	8.61	NA	NA	NA	NA	NA	NA	NA	NA	NA	NA	NA	NA	NA	NA
1234	2	32	3	5	1	5	7392.795467	3380.64024	8395.4621	3650.921657	30.8	28.97	0.3	3.2	303	0.09	0.39	2	2	2	2	2	2	2	NA
1235	2	11	3	NA	NA	1.8	59110.93808	27269.3423	62594.27893	28806.95765	23.41	15.82	NA	NA	NA	0.01	0.03	NA	NA	NA	NA	NA	NA	2	NA
1236	1	22	4	2	6	2.4	37554.69856	16208.31402	40598.96045	17456.45212	4.28	42.5	NA	NA	NA	NA	NA	2	2	NA	2	2	2	2	NA
1237	2	21	3	4	5	0.96	236864.136	95264.06342	261361.3383	103831.171	20.56	22.46	0.6	4.6	168	0.05	0.23	2	2	2	2	2	2	2	NA
1238	1	10	1	NA	NA	0.52	5745.473358	3380.23273	5733.064473	3368.441467	26.23	24.23	NA	NA	NA	NA	NA	NA	NA	NA	NA	NA	NA	2	NA
1239	2	39	3	5	NA	NA	87894.4061	40193.09981	0	0	NA	NA	NA	NA	NA	NA	NA	2	2	NA	2	2	2	2	NA
1240	1	19	4	NA	5	5	6822.208493	3169.132513	6859.60621	3145.851964	10.52	25.24	0.9	4.6	205	0.01	0.34	NA	2	NA	NA	NA	NA	2	NA
1241	1	16	4	NA	5	0.47	6765.61639	3129.732697	7004.207225	3402.499064	0	26.98	0.8	4.6	206	0.23	0.51	NA	2	NA	NA	NA	NA	2	NA
1242	1	20	4	3	5	0.85	30969.83099	13366.3367	32395.28611	13866.92888	28.32	25.95	0.9	5.2	187	0.14	0.29	2	2	NA	2	2	2	2	2
1243	2	45	1	4	1	4.69	10230.61461	5972.129643	11360.07749	6230.058228	16.03	33.61	0.4	4.3	183	0.36	2.21	1	2	2	2	2	2	1	NA
1244	1	66	1	2	1	2.44	1457.654891	883.602477	1816.307652	952.213444	NA	38.04	0.9	4.8	199	0.58	2.12	1	1	2	2	2	2	2	0
1245	1	43	1	5	1	5	8437.332188	4943.894559	8475.271158	5111.923268	15.9	30.87	0.7	4.9	197	0.69	1.83	2	1	2	2	2	2	2	6
1246	1	39	1	3	NA	5	19881.24686	10413.5449	0	0	NA	NA	NA	NA	NA	NA	NA	2	2	2	2	2	2	2	NA
1247	1	1	1	NA	NA	0.75	4569.33584	2414.492623	4732.049826	2496.713809	5.57	NA	NA	NA	NA	NA	NA	NA	NA	NA	NA	NA	NA	2	NA
1248	2	4	1	NA	NA	0.48	8208.775903	4571.610082	8279.269876	4801.028954	5.63	14.68	NA	NA	NA	0.05	0.57	NA	NA	NA	NA	NA	NA	2	NA
1249	1	17	1	NA	5	0.46	2649.939506	1719.264	2717.483211	1809.801647	11.27	25.01	0.6	5.1	133	0.07	2.11	NA	2	NA	NA	NA	NA	2	NA
1250	2	14	4	NA	5	2.35	5349.76914	2426.194535	5315.462386	2416.676509	7.31	26.52	0.5	4.2	157	0.31	0.36	NA	NA	NA	NA	NA	NA	2	NA
1251	1	71	4	2	2	3.47	8867.641499	4542.870536	9205.326704	4732.911459	20.83	23.17	0.9	3.9	151	0.63	0.57	1	1	2	2	2	2	2	0
1252	1	42	1	3	1	2.69	9029.501138	5347.996644	9304.981479	5518.308166	34.84	37.83	0.7	4.9	220	0.14	1.08	2	2	NA	2	2	2	2	52
1253	1	47	3	5	NA	0	86948.40601	42172.08504	93127.43646	43913.99696	36.8	24.69	0.9	4.9	239	0.03	0.06	2	1	1	2	2	2	2	3
1254	2	0	4	NA	NA	1.83	7149.776213	2885.225277	7084.222859	3032.679692	10.61	NA	NA	NA	NA	NA	NA	NA	NA	NA	NA	NA	NA	NA	NA
1255	2	68	3	4	1	4	48296.73004	24493.4374	59951.10686	30476.81265	19.17	29.91	0.5	4.3	239	0.47	0.7	1	2	1	2	2	2	2	5
1256	1	1	3	NA	NA	5	29395.07499	12871.10875	0	0	NA	NA	NA	NA	NA	NA	NA	NA	NA	NA	NA	NA	NA	2	NA
1257	2	49	3	5	1	5	106280.5729	52060.6673	120200.6623	55756.14698	17.57	27.23	0.6	4.2	216	0.13	0.18	2	2	2	2	2	2	2	5
1258	1	12	1	NA	NA	0.75	2481.558727	1633.082231	2636.240204	1599.88503	33.99	21.03	0.3	4.6	155	0.22	1.58	NA	NA	NA	NA	NA	NA	2	NA
1259	2	2	3	NA	NA	0.11	18355.34318	8465.169905	18409.12637	9141.307059	9.77	14.92	NA	NA	NA	NA	NA	NA	NA	NA	NA	NA	NA	2	NA
1260	1	80	3	5	1	3.62	18231.06427	9909.893977	20415.71994	11696.41848	26.97	26.06	1	4.5	139	0.8	0.27	2	1	2	2	2	2	2	NA
1261	1	10	1	NA	NA	0.61	5185.23072	3050.625336	5174.031829	3116.033271	15.1	22.12	NA	NA	NA	0.43	0.07	NA	NA	NA	NA	NA	NA	2	NA
1262	2	85	3	3	2	1.19	20842.82691	9397.113976	22235.82621	11872.82809	21.31	35.04	1.1	4.2	147	0.16	0.93	2	2	1	2	2	2	2	0
1263	1	48	2	2	3	NA	16218.81289	8164.747922	17533.54356	8413.537694	53.3	30.92	0.6	4.7	210	0.53	0.52	1	2	2	2	2	2	2	3
1264	2	40	4	4	1	1.66	20897.60439	11413.77481	22352.75974	11517.34983	16.92	31.77	0.7	4.3	199	0.25	0.08	2	2	2	2	2	2	1	0
1265	1	9	1	NA	NA	1.22	5372.277368	3160.670438	5360.6745	3228.437831	35.28	21.75	NA	NA	NA	0.2	1.94	NA	NA	NA	NA	NA	NA	2	NA
1266	2	5	3	NA	NA	2.09	75653.76997	33860.92801	86892.3484	41696.56845	22.32	14.82	NA	NA	NA	NA	NA	NA	NA	NA	NA	NA	NA	2	NA
1267	2	22	1	3	1	1.44	15680.15029	8806.237553	15429.6713	8789.972725	9.82	22.53	0.7	4.6	168	0.14	0.06	2	2	NA	2	2	2	2	0
1268	2	67	1	1	5	0.69	1971.927748	1266.588395	2112.187726	1299.55942	9.34	25.43	0.5	4.6	228	0.15	1.29	2	1	1	2	2	2	2	1
1269	2	13	3	NA	NA	1.98	34764.28572	13949.95236	37965.16334	15076.28204	17.76	17.85	0.5	4.2	138	0.17	0.12	NA	NA	NA	NA	NA	NA	2	NA
1270	2	25	3	5	6	3.95	6837.136272	2844.806817	7215.67832	3000.374869	16.68	37.82	0.5	3.7	301	4.2	0.09	2	2	NA	2	2	2	2	3
1271	2	6	4	NA	NA	5	10970.41034	5068.62474	11596.9609	5227.207955	18.11	15.1	NA	NA	NA	0.07	0.32	NA	NA	NA	NA	NA	NA	2	NA
1272	1	12	4	NA	NA	0.55	6076.645172	3133.373362	6253.223961	3198.202063	11.63	15.07	0.6	4.6	158	0.08	0.27	NA	NA	NA	NA	NA	NA	2	NA
1273	2	73	1	1	1	0.87	2515.66945	1541.117646	2694.604881	1774.918717	6.58	33.85	0.6	4.5	191	1.16	1.26	1	2	NA	2	2	2	2	0
1274	2	44	3	5	1	2.99	83378.4217	40842.23629	94298.90374	43741.38573	24.78	23.61	0.5	4.3	202	0.03	0.21	2	2	2	2	2	2	2	5
1275	1	17	5	NA	5	NA	33299.10089	14406.70254	33970.70566	15243.89419	32.26	19.69	0.8	4.9	186	0.02	1.28	NA	2	NA	NA	NA	NA	2	NA
1276	2	70	4	4	2	NA	12354.73702	7111.254316	13382.81318	9195.018592	4.78	27.55	1.1	4	126	2.16	1.99	1	1	1	1	2	1	2	0
1277	1	19	1	NA	5	1.01	3661.77311	2437.913781	3653.864533	2558.242936	38.55	19.71	0.6	4.9	159	0.03	2.32	NA	2	NA	NA	NA	NA	2	NA
1278	1	55	1	1	1	2.22	9830.394689	5328.249769	9874.597648	5458.363341	33.53	23.55	NA	NA	NA	NA	NA	1	2	2	2	2	2	2	0
1279	1	72	3	4	2	0.85	10885.79448	5795.446006	12278.35698	6507.330331	NA	27.3	0.9	4.1	227	0.29	0.49	1	2	2	2	9	9	1	4
1280	2	78	3	4	NA	2.18	31536.80039	18133.21128	0	0	NA	NA	NA	NA	NA	NA	NA	2	1	2	2	2	2	2	NA
1281	2	27	1	2	5	0.94	16376.45192	8882.73214	16114.85002	10149.71885	28.96	18.96	0.4	4.8	163	0.05	0.2	2	2	NA	2	2	2	2	2
1282	1	45	3	4	5	1.44	36821.1653	17859.15792	41502.77455	19352.8935	29.46	23.23	1.1	4.4	258	0.27	0.2	2	2	2	2	2	2	2	7
1283	1	67	4	3	1	4.24	10077.6425	4779.77132	9913.459638	5157.618676	15.76	23.86	0.9	4.5	169	0.67	3.23	1	2	2	2	2	2	2	0
1284	2	36	3	5	5	3.77	62251.61737	28466.9478	70044.05904	30742.87379	13.26	23.11	0.6	4.4	182	0.14	0.33	2	2	NA	2	2	2	2	2
1285	2	85	3	4	2	5	19212.61375	8662.12256	21642.46105	10980.83178	14.93	25.15	2.1	4.3	217	0.44	0.48	2	1	2	2	2	2	2	7
1286	2	3	2	NA	NA	0.48	7350.684181	3399.902447	7868.737477	3366.443662	12.55	14.76	NA	NA	NA	NA	NA	NA	NA	NA	NA	NA	NA	2	NA
1287	2	17	1	NA	5	0.46	2136.315526	1470.595175	2175.117769	1509.039135	0.12	19.76	0.5	4.5	167	0.15	0.31	NA	2	NA	NA	NA	NA	2	NA
1288	1	20	2	1	NA	0.97	69939.30481	33653.94222	71716.78866	36917.75132	16.27	28.2	0.6	5	172	0.07	2.04	2	1	NA	2	2	2	2	NA
1289	2	0	1	NA	NA	NA	2742.386248	1811.183979	2840.042584	1925.959285	8.82	NA	NA	NA	NA	NA	NA	NA	NA	NA	NA	NA	NA	NA	NA
1290	2	54	5	2	1	0.9	81238.03008	42853.68777	0	0	NA	NA	NA	NA	NA	NA	NA	1	2	2	2	2	2	2	NA
1291	1	0	2	NA	NA	0.88	4273.553876	1762.359534	4234.37142	1735.87189	25.37	NA	NA	NA	NA	NA	NA	NA	NA	NA	NA	NA	NA	NA	NA
1292	2	32	3	3	NA	2.56	76021.7272	36050.04511	76479.95171	39360.4855	31.63	23.36	0.8	4.8	149	0.06	0.07	2	2	NA	2	2	2	2	NA
1293	1	15	4	NA	5	3.67	5669.01488	2782.966861	5913.558056	2903.199846	NA	16.43	0.6	4.5	132	0.01	2.57	NA	NA	NA	NA	NA	NA	2	NA
1294	1	14	4	NA	5	3.26	5395.744394	2694.152428	0	0	NA	NA	NA	NA	NA	NA	NA	NA	NA	NA	NA	NA	NA	2	NA
1295	1	60	3	3	1	5	37410.93969	19629.3268	41893.94848	20195.57233	24.13	34.35	0.8	4.4	177	0.25	0.51	1	2	1	2	2	2	2	5
1296	2	79	4	4	2	5	11298.56777	6503.334605	12621.37236	8408.96415	12.38	17.43	0.5	3.5	264	0.11	0.74	2	9	NA	1	1	1	1	NA
1297	1	79	3	1	1	NA	26009.74309	13847.22649	0	0	NA	NA	NA	NA	NA	NA	NA	1	1	2	1	1	1	2	NA
1298	1	0	1	NA	NA	NA	1366.896978	885.278838	1794.637773	906.094352	8.31	NA	NA	NA	NA	NA	NA	NA	NA	NA	NA	NA	NA	NA	NA
1299	1	85	3	3	1	1.33	12838.39568	6978.590946	14722.69082	8435.994565	31.68	27.41	1.1	4.5	242	0.14	2.49	1	1	2	2	2	2	2	0
1300	2	11	1	NA	NA	1.76	5823.257121	3621.183718	6178.516469	3757.168481	16.83	23.39	NA	NA	NA	0.44	0.25	NA	NA	NA	NA	NA	NA	2	NA
1301	1	43	3	5	1	5	91050.84662	44161.8682	99206.65779	47855.55599	44.69	21.47	0.9	4.7	175	0.17	0.18	2	2	2	2	2	2	2	3
1302	1	12	4	NA	NA	5	6608.070228	3243.956993	6913.891614	3384.106212	30.42	25.36	NA	NA	NA	NA	NA	NA	NA	NA	NA	NA	NA	2	NA
1303	1	1	5	NA	NA	5	6853.425258	3035.27345	7336.433296	3274.145071	12.74	NA	NA	NA	NA	NA	NA	NA	NA	NA	NA	NA	NA	2	NA
1304	2	0	1	NA	NA	1.01	1349.991278	857.716517	1343.257756	904.576091	NA	NA	NA	NA	NA	NA	NA	NA	NA	NA	NA	NA	NA	NA	NA
1305	1	64	1	1	4	NA	2127.864899	1289.870947	2574.6528	1541.055054	16.68	19.76	0.9	4.4	172	0.84	2.46	1	2	2	2	2	2	2	7
1306	2	62	4	2	1	1.63	14251.77647	8203.169906	15131.12061	9353.703683	20.35	28.49	0.6	4.5	219	0.12	0.76	1	2	1	2	2	2	2	0
1307	2	42	1	2	1	2.4	7996.34245	4667.871445	8289.257573	4735.704634	11.39	27.52	0.5	4.7	180	0.26	1.68	1	2	NA	2	2	2	2	NA
1308	1	4	1	NA	NA	1.5	15873.53489	8876.524918	16101.33305	9291.744997	NA	15.75	NA	NA	NA	NA	NA	NA	NA	NA	NA	NA	NA	2	NA
1309	2	22	3	3	1	NA	6172.902459	2663.457511	6210.109917	2744.215183	24.43	24.81	0.3	3.5	291	0.32	0.4	2	2	NA	2	2	2	2	5
1310	1	6	1	NA	NA	1.54	6687.117003	3840.682382	7204.968957	3827.284932	35.29	15.41	NA	NA	NA	0.46	0.11	NA	NA	NA	NA	NA	NA	2	NA
1311	1	13	5	NA	NA	1.14	46363.50458	20236.06181	49702.87784	22059.92024	28.32	16.06	0.5	4.3	186	0.01	0.31	NA	NA	NA	NA	NA	NA	2	NA
1312	2	22	3	4	NA	2.17	8152.931645	3392.285103	8604.323474	3577.791965	36.61	28.17	0.4	3.7	190	0.05	0.81	1	2	NA	2	2	2	2	1
1313	1	0	1	NA	NA	1.33	2672.392838	1514.577515	2694.887212	1657.281738	7.02	NA	NA	NA	NA	NA	NA	NA	NA	NA	NA	NA	NA	NA	NA
1314	2	14	4	NA	6	NA	7824.124154	3335.084449	8557.030497	3407.508357	2.8	23.67	NA	NA	NA	NA	NA	NA	NA	NA	NA	NA	NA	2	NA
1315	1	54	3	4	3	NA	65127.83067	32546.7998	69756.1714	34038.43355	14.18	29	0.8	4.5	197	0.51	0.53	1	2	2	2	2	2	2	0
1316	2	65	1	1	NA	NA	3612.817963	2138.307673	4029.32014	2075.570166	14.95	32.81	0.5	4.2	229	0.64	3.09	2	1	1	2	9	2	1	0
1317	1	0	1	NA	NA	0	1436.11886	895.649497	1483.669367	967.25409	NA	NA	NA	NA	NA	NA	NA	NA	NA	NA	NA	NA	NA	NA	NA
1318	2	4	1	NA	NA	0.37	8687.732982	4915.003305	8812.409031	5739.099223	NA	14.27	NA	NA	NA	0.01	0.22	NA	NA	NA	NA	NA	NA	2	NA
1319	1	10	1	NA	NA	1.59	7902.615667	5018.54108	8318.213172	5169.886667	21.01	22.13	NA	NA	NA	0.05	0.16	NA	NA	NA	NA	NA	NA	2	NA
1320	1	2	5	NA	NA	5	7296.899003	3411.691322	7229.996741	3680.186485	9.98	14.43	NA	NA	NA	NA	NA	NA	NA	NA	NA	NA	NA	2	NA
1321	1	7	2	NA	NA	0.35	8160.538394	3608.302723	8729.880965	3735.861029	20.25	14.87	NA	NA	NA	0.55	0.31	NA	NA	NA	NA	NA	NA	2	NA
1322	1	33	2	2	1	0.89	76739.59857	35905.83671	92140.48076	39501.37705	34.96	29.45	0.7	4.4	236	0.68	3.8	1	2	NA	2	2	2	2	1
1323	2	18	2	NA	5	0.84	21490.4014	9899.365391	21548.33785	10228.39442	29.89	23.58	0.5	4.5	116	0.02	1.17	NA	2	NA	NA	NA	NA	2	NA
1324	1	9	4	NA	NA	0.62	11350.31302	5018.708743	12288.27056	5155.130274	45.08	21.14	NA	NA	NA	2.21	0.25	NA	NA	NA	NA	NA	NA	2	NA
1325	1	38	1	2	5	1.06	16932.26703	8952.921849	17686.93526	9635.741614	2.55	33.99	0.6	4.7	185	0.77	2.05	2	2	NA	2	2	2	2	0
1326	2	1	3	NA	NA	3.29	38079.77686	17561.7409	0	0	NA	NA	NA	NA	NA	NA	NA	NA	NA	NA	NA	NA	NA	2	NA
1327	1	3	1	NA	NA	3.74	8793.217406	4853.201031	9864.98328	5303.603863	34.65	15.01	NA	NA	NA	0.03	0.2	NA	NA	NA	NA	NA	NA	2	NA
1328	1	54	3	5	1	4.44	70771.44273	35367.1227	79769.64359	38491.78376	37.51	30.27	0.8	4.5	236	0.53	0.38	1	2	2	2	2	2	1	1
1329	1	46	3	3	1	NA	34379.16771	17411.84312	35216.98897	17322.05299	9.03	22.17	0.8	4.5	159	NA	NA	2	2	NA	2	2	2	2	NA
1330	1	17	1	NA	5	1.17	2635.269261	1754.494081	2629.577693	1778.015788	14.34	23.45	0.7	4.7	110	0.09	0.34	NA	NA	NA	NA	NA	NA	2	NA
1331	1	25	1	1	5	0.98	14614.50477	8364.747357	15643.00922	8357.186245	9.84	32.71	0.8	5	183	0.12	2.47	1	9	NA	2	2	2	2	1
1332	2	63	3	1	6	0.72	48296.73004	24493.4374	63752.63313	30476.81265	16.6	27.1	1.1	3.9	171	0.41	2.04	1	1	1	2	2	2	2	0
1333	2	50	1	2	1	NA	8948.746289	5278.324019	8805.796576	5184.245031	15.38	20.44	0.8	3.9	172	0.29	3.2	1	2	NA	2	2	2	2	NA
1334	1	11	4	NA	NA	2.31	14042.50988	6173.183987	14688.14337	6380.707169	6.46	16.04	NA	NA	NA	0.04	0.1	NA	NA	NA	NA	NA	NA	2	NA
1335	1	17	5	NA	5	4.68	2682.982614	1723.871562	2677.187997	1820.322393	31.07	27.84	0.6	5.3	188	0.05	2.33	NA	1	NA	NA	NA	NA	2	NA
1336	2	37	4	5	1	2.35	31760.45879	14519.44824	33136.4281	16187.19224	16.44	21.82	0.4	3.7	255	0.59	0.16	2	2	2	2	2	2	2	0
1337	1	10	1	NA	NA	0.02	5743.527317	3298.740573	5921.493801	3350.968992	11.65	26.93	NA	NA	NA	0.34	2.96	NA	NA	NA	NA	NA	NA	2	NA
1338	2	0	2	NA	NA	1.27	10582.53952	4474.000191	13981.04747	4475.41266	NA	NA	NA	NA	NA	NA	NA	NA	NA	NA	NA	NA	NA	NA	NA
1339	2	66	4	2	NA	NA	15082.53856	8681.347668	16013.14128	9898.948161	21.91	28.51	0.7	4.6	192	0.1	0.96	2	1	NA	2	2	2	2	NA
1340	1	16	1	NA	5	0.78	2933.118215	1884.588834	3020.107611	2101.002384	30.7	28.49	0.5	5.1	190	0.03	0.06	NA	2	NA	NA	NA	NA	2	NA
1341	1	7	1	NA	NA	0.61	6687.117003	3840.682382	6843.722789	3827.284932	30.3	20.72	NA	NA	NA	0.16	0.15	NA	NA	NA	NA	NA	NA	2	NA
1342	2	78	1	1	1	1.23	2629.236997	1688.784527	2816.250301	1944.987959	10.66	48.81	0.8	3.9	276	0.78	2.27	2	2	2	2	2	2	2	3
1343	2	72	3	3	1	2.67	38454.52599	22110.80502	43386.6833	26933.39634	13.26	36.46	0.7	4.5	228	0.69	0.24	1	1	NA	2	2	2	2	1
1344	2	19	1	NA	1	1.2	2487.285442	1712.195566	2532.462408	1837.790702	11.22	42.55	0.6	4.8	164	0.21	0.21	NA	1	NA	NA	NA	NA	2	NA
1345	2	6	4	NA	NA	0.85	9119.464376	4460.045797	9163.481406	4881.822118	23.47	14.07	NA	NA	NA	0.01	0.21	NA	NA	NA	NA	NA	NA	2	NA
1346	1	85	3	3	2	2.22	22995.70883	12499.8208	0	0	NA	NA	NA	NA	NA	NA	NA	2	2	NA	2	2	2	2	NA
1347	1	12	2	NA	NA	0.84	20058.26685	9482.66927	20001.45528	9443.347612	32.11	25.68	0.5	4.4	152	0.18	0.75	NA	NA	NA	NA	NA	NA	2	NA
1348	1	4	4	NA	NA	2.86	8961.635316	4198.843459	8879.469772	4192.445755	13.79	16.86	NA	NA	NA	0.05	0.02	NA	NA	NA	NA	NA	NA	2	NA
1349	1	16	4	NA	5	NA	5560.343666	2572.180918	0	0	NA	NA	NA	NA	NA	NA	NA	NA	2	NA	NA	NA	NA	2	NA
1350	2	12	1	NA	NA	0.58	3066.183224	1608.076305	3330.046919	1626.065094	29.57	33.45	0.5	4.9	132	0.23	0.19	NA	NA	NA	NA	NA	NA	2	NA
1351	2	81	1	3	1	2.93	2543.366401	1505.334602	2687.858673	1445.673789	15.5	18.73	0.9	4.2	156	0.48	1.94	2	1	1	2	2	2	2	1
1352	1	67	3	3	1	5	53318.30785	27975.8407	56609.39977	29593.69128	57.61	24.85	0.8	5	184	0.18	0.12	2	2	2	2	2	2	1	0
1353	2	48	1	1	1	NA	8816.047574	5061.492549	9223.993715	5061.962343	3.8	31.34	0.5	4.3	205	0.24	1.61	2	2	NA	2	2	2	2	4
1354	2	16	3	NA	5	NA	34036.68595	15973.57864	34915.67052	16650.62078	15.21	41.15	0.6	4.4	176	0.55	0.51	NA	2	NA	NA	NA	NA	2	NA
1355	2	0	3	NA	NA	3.29	18955.31059	8248.160972	21771.17482	8655.069569	5.99	NA	NA	NA	NA	NA	NA	NA	NA	NA	NA	NA	NA	NA	NA
1356	1	35	1	1	1	0.79	15042.6517	8517.846467	16131.92693	8730.252961	10.74	31.94	0.8	4.6	225	0.18	0.17	1	2	NA	2	2	2	2	3
1357	2	50	4	2	3	1.3	38097.54592	20303.96786	42499.23971	20836.87993	12.23	36.63	NA	NA	NA	NA	NA	2	1	NA	2	2	2	1	NA
1358	2	75	4	2	2	1.32	10153.7805	5844.407311	11528.20496	6664.113363	14.01	34.69	1.2	4.1	235	1.49	2.99	2	1	1	2	2	2	2	NA
1359	2	11	1	NA	NA	1.32	6373.371049	3963.27124	6528.66542	4112.102269	16.41	25.34	NA	NA	NA	0.01	0.46	NA	NA	NA	NA	NA	NA	2	NA
1360	2	12	4	NA	NA	1.02	4445.278762	1894.829348	4416.772282	1935.977016	31.94	15.41	0.3	4.6	195	0.16	0.25	NA	NA	NA	NA	NA	NA	2	NA
1361	2	14	2	NA	5	0.59	5832.648285	2528.25307	6030.391625	2669.102635	9.2	23.49	0.5	4.2	118	0.12	1.77	NA	NA	NA	NA	NA	NA	2	NA
1362	2	79	3	3	NA	NA	31536.80039	18133.21128	39146.87575	22291.11672	21.22	28.9	0.6	4.1	186	0.12	0.7	2	2	2	2	2	2	2	NA
1363	1	17	4	NA	5	0	5500.744444	2588.163471	5530.898211	2635.280085	10.39	20.56	1	4.3	179	0.01	2.6	NA	2	NA	NA	NA	NA	2	NA
1364	1	53	4	2	4	NA	20793.55272	10467.72766	23628.64366	11261.449	38.54	28.63	0.8	4.5	269	0.9	2.91	2	1	2	2	2	2	2	2
1365	2	78	3	1	1	1.16	80744.54904	46426.96625	100228.8371	61419.51346	37.1	26.08	0.6	4.1	198	0.21	1.6	2	2	NA	2	2	2	2	NA
1366	1	35	4	3	5	0.71	33155.71492	14309.7471	37676.32129	15605.15453	15.68	20.81	1.3	4.8	195	0.21	0.39	2	2	NA	2	2	2	2	NA
1367	2	2	5	NA	NA	4.69	29676.13348	13686.1245	34084.60584	14813.20845	11.37	17.83	NA	NA	NA	NA	NA	NA	NA	NA	NA	NA	NA	2	NA
1368	2	81	3	3	1	1.81	24073.11961	10853.51089	25682.01072	15899.86753	NA	24.45	NA	NA	NA	0.55	0.23	2	2	2	2	2	2	2	1
1369	1	15	4	NA	5	2.13	5608.250853	2800.259158	6028.37741	2809.964679	30.85	19.26	0.7	4.9	156	0.01	0.32	NA	NA	NA	NA	NA	NA	2	NA
1370	2	1	4	NA	NA	5	6511.823845	3079.391309	6664.621556	3455.092679	18.44	NA	NA	NA	NA	NA	NA	NA	NA	NA	NA	NA	NA	2	NA
1371	2	10	3	NA	NA	5	47879.96162	22088.21422	50701.47372	23645.71257	30.15	17.88	NA	NA	NA	0.24	0.09	NA	NA	NA	NA	NA	NA	2	NA
1372	2	27	5	3	4	0.6	39637.07561	18120.28194	43435.80214	18746.77454	4.39	25.93	NA	NA	NA	NA	NA	1	2	NA	2	2	2	2	NA
1373	1	18	1	NA	1	NA	2382.933665	1546.032298	2546.835803	1627.447442	21	30.96	0.7	5.3	152	0.18	2.81	NA	2	NA	NA	NA	NA	2	NA
1374	1	75	4	1	1	0.94	8645.535432	4100.530685	8724.684797	4424.683154	13.55	28.28	1.2	4.3	185	0.15	3.04	2	2	1	2	2	2	1	0
1375	1	18	4	NA	5	NA	8690.682753	4222.81062	8738.322999	4191.789718	31.98	19.74	0.7	4.7	123	0.03	1.76	NA	2	NA	NA	NA	NA	2	NA
1376	1	6	4	NA	NA	0.79	11350.31302	5018.708743	12142.19906	5196.126781	19.75	15.66	NA	NA	NA	0.02	2.68	NA	NA	NA	NA	NA	NA	2	NA
1377	2	14	1	NA	5	0.17	3013.262133	1580.321553	3246.272442	1630.22699	9.56	29.79	0.6	4.2	146	0.68	2.04	NA	NA	NA	NA	NA	NA	2	NA
1378	1	28	1	2	5	1.14	18994.72714	10871.80826	20331.49234	11489.82056	NA	22.6	0.6	5	117	0.05	2.1	2	2	NA	2	2	2	2	2
1379	1	79	3	3	3	1.94	37122.24542	19763.36861	39413.6295	21339.70274	17.25	25.03	0.7	4.9	172	0.08	0.18	2	1	2	2	2	2	2	NA
1380	2	12	4	NA	NA	NA	7096.946377	3076.282949	7502.272667	3185.557446	7.25	19.67	0.4	4.8	162	0.02	0.32	NA	NA	NA	NA	NA	NA	2	NA
1381	2	17	1	NA	5	1.44	1845.269763	1192.851198	1917.659564	1242.150288	30.2	21.93	0.6	4.9	141	0.08	1.17	NA	2	NA	NA	NA	NA	2	NA
1382	1	84	3	2	1	2.89	15818.61224	8598.552878	18941.63559	10394.26811	10.33	25.42	1.1	4.2	225	0.33	3.27	1	2	2	2	2	2	1	7
1383	1	36	3	5	1	5	109891.6615	53690.34644	109728.2115	54777.05238	23.48	35.53	0.9	4.9	204	0.13	0.08	2	2	2	2	2	2	2	5
1384	1	71	1	1	1	NA	2270.809308	1383.022652	2747.611254	1706.089624	52.38	19.83	0.6	4.5	156	0.14	1.11	1	1	2	2	2	2	2	0
1385	2	24	3	2	5	NA	89097.16729	37071.69476	94195.42111	40172.63457	14.69	24.57	0.6	4.4	164	0.92	2.58	1	2	NA	2	2	2	2	0
1386	1	57	5	1	1	2.1	63521.98231	31744.29764	69378.24239	32015.46127	NA	25.32	0.9	4.4	206	0.08	0.93	2	NA	NA	2	2	2	2	NA
1387	2	25	4	3	5	0.4	44937.08426	20543.20668	46079.20611	20779.81497	34.83	28.65	0.5	4.5	136	0.24	0.2	1	2	NA	2	2	2	2	2
1388	1	45	3	5	1	3.97	79938.37927	40485.98648	79819.48097	40685.99327	33.57	25.54	0.9	4.6	190	0.15	0.1	2	2	1	2	2	2	2	5
1389	1	10	4	NA	NA	1.77	13308.75529	5884.66295	14525.92436	6092.693623	2.61	20.16	NA	NA	NA	NA	NA	NA	NA	NA	NA	NA	NA	2	NA
1390	2	13	1	NA	NA	0.7	2317.041842	1223.432732	2404.837773	1336.608544	17.12	20.78	0.5	4.7	147	0.01	0.45	NA	NA	NA	NA	NA	NA	2	NA
1391	2	35	4	5	1	3.94	20539.98257	9623.040123	21970.23577	10230.84334	13.53	25.98	0.7	4.3	178	0.05	2.62	2	2	2	2	2	2	2	3
1392	2	84	3	1	2	NA	21554.78356	9718.103921	0	0	NA	NA	NA	NA	NA	NA	NA	2	2	NA	2	2	2	2	NA
1393	1	60	3	2	3	1.96	45749.48831	24004.52018	51601.97999	26683.92192	18.03	21.64	0.9	4.6	196	0.09	0.19	1	1	2	2	2	2	2	0
1394	1	85	3	3	1	1.48	13686.61095	7439.656915	15437.46718	9388.379271	16.36	33.43	1.1	4.1	167	0.56	0.45	1	1	2	2	2	2	2	0
1395	2	13	1	NA	NA	5	2767.198881	1451.272356	2854.65033	1467.507053	2.3	29.74	0.5	4.9	168	0.16	0.13	NA	NA	NA	NA	NA	NA	2	NA
1396	2	9	1	NA	NA	1.01	4826.924102	3060.186721	4950.722043	3124.14996	27.56	23.23	NA	NA	NA	0.26	1.11	NA	NA	NA	NA	NA	NA	2	NA
1397	2	65	4	1	1	1.07	11298.56777	6503.334605	12238.7568	7010.599238	15.57	42.83	NA	NA	NA	NA	NA	1	1	NA	2	2	2	2	NA
1398	2	80	3	4	1	4.37	24073.11961	10853.51089	27160.72529	15651.69077	13.7	37.28	0.7	4	193	0.74	0.19	2	1	2	2	2	2	2	4
1399	1	1	3	NA	NA	0.18	36171.94363	15838.47022	36277.93143	16425.7036	11.05	NA	NA	NA	NA	NA	NA	NA	NA	NA	NA	NA	NA	2	NA
1400	2	85	3	4	1	1.86	21048.02037	9489.626682	23747.6284	12527.73126	25.86	24.62	0.9	4.4	212	0.06	2.56	1	2	NA	2	2	2	2	0
1401	1	14	4	NA	5	NA	5669.01488	2782.966861	0	0	NA	NA	NA	NA	NA	NA	NA	NA	NA	NA	NA	NA	NA	2	NA
1402	1	0	3	NA	NA	3.88	10780.21526	4208.708861	10811.80248	4257.949242	18.98	NA	NA	NA	NA	NA	NA	NA	NA	NA	NA	NA	NA	NA	NA
1403	2	2	4	NA	NA	0.36	8774.42978	3871.190965	8693.980647	4237.528662	18.03	15.45	NA	NA	NA	NA	NA	NA	NA	NA	NA	NA	NA	2	NA
1404	2	14	1	NA	5	0.57	4611.124949	2434.742909	4723.480207	2442.215242	17	22.68	0.4	4.6	126	0.2	0.22	NA	NA	NA	NA	NA	NA	2	NA
1405	2	38	1	3	3	0.74	3058.02613	1686.517177	3199.811059	1787.974436	7.08	29.43	0.3	3.6	227	0.75	0.75	1	2	NA	2	2	2	2	3
1406	2	16	5	NA	5	5	34201.48155	16050.918	34864.70409	17539.04028	22.08	20.25	NA	NA	NA	NA	NA	NA	2	NA	NA	NA	NA	2	NA
1407	1	79	3	1	1	1.07	17649.98878	9396.609236	0	0	NA	NA	NA	NA	NA	NA	NA	1	2	NA	2	2	1	2	NA
1408	2	1	1	NA	NA	0.05	5624.72579	2866.347513	5825.022197	3112.294325	8.15	NA	NA	NA	NA	NA	NA	NA	NA	NA	NA	NA	NA	2	NA
1409	2	37	1	2	NA	NA	15640.24532	8783.826245	15390.40377	8767.602809	8.4	30.18	0.4	4.3	173	0.37	1.98	2	2	NA	2	2	2	2	2
1410	1	49	3	3	1	5	106140.0443	51480.49494	115647.4591	55786.31087	29.97	27.75	0.9	4.5	220	0.76	0.23	2	1	2	2	2	2	2	5
1411	2	77	3	3	5	NA	40680.7671	23390.86197	45898.46092	25978.72067	NA	32.44	0.8	3.9	223	0.94	2.79	2	1	1	2	2	2	2	0
1412	1	43	5	2	6	1.15	56847.88054	27572.60038	68256.69069	33010.76645	13.47	30.08	0.7	4.6	202	0.43	0.2	2	2	NA	2	2	2	2	0
1413	2	7	3	NA	NA	NA	44420.41708	18276.92054	47030.03215	19072.43964	17.62	16.83	NA	NA	NA	NA	NA	NA	NA	NA	NA	NA	NA	2	NA
1414	2	11	1	NA	NA	3.46	5622.576891	3419.264052	0	0	NA	NA	NA	NA	NA	NA	NA	NA	NA	NA	NA	NA	NA	2	NA
1415	1	7	4	NA	NA	2.69	10905.21907	4794.009354	11406.60911	4955.168989	11.61	17.48	NA	NA	NA	0.01	0.17	NA	NA	NA	NA	NA	NA	2	NA
1416	1	32	3	3	1	2.51	92941.19529	45408.7681	98044.66599	45862.38042	20.52	34.22	0.8	4.5	262	0.37	0.37	2	2	1	2	2	2	2	2
1417	1	38	3	3	NA	4.98	104816.7211	49042.89496	107755.0519	51014.6729	35.69	28.28	0.8	4.6	181	0.42	0.05	2	2	NA	2	2	2	2	0
1418	2	16	4	NA	5	0.86	8443.697226	4656.600647	8638.057285	5128.954986	25.02	32.48	0.6	4.6	154	0.25	1.98	NA	2	NA	NA	NA	NA	2	NA
1419	1	32	3	4	5	NA	73215.98106	35771.51654	77236.32546	36128.85724	34.41	34.82	NA	NA	NA	NA	NA	2	2	2	2	2	2	2	2
1420	1	7	1	NA	NA	1.59	4775.210245	2809.398105	4764.896903	2860.488454	23.64	18.85	NA	NA	NA	0.02	0.46	NA	NA	NA	NA	NA	NA	2	NA
1421	2	3	4	NA	NA	NA	12879.5912	5557.816805	12761.50353	5503.121765	3.97	15.33	NA	NA	NA	0.01	0.15	NA	NA	NA	NA	NA	NA	2	NA
1422	2	0	4	NA	NA	0.35	6969.760335	2824.657152	6905.857472	3231.847636	9.04	NA	NA	NA	NA	NA	NA	NA	NA	NA	NA	NA	NA	NA	NA
1423	2	57	1	4	NA	1.91	7000.33126	4086.449098	6888.50606	4262.93757	25.43	28.08	0.5	4.6	256	1.03	0.14	2	2	9	2	2	2	2	12
1424	2	85	3	4	2	4.19	21554.78356	9718.103921	24904.41895	12278.38435	23.76	25.01	1	4.1	216	0.31	0.29	2	2	2	2	2	2	2	0
1425	2	0	2	NA	NA	NA	8953.582414	3896.036875	8979.817403	3897.266877	11.43	NA	NA	NA	NA	NA	NA	NA	NA	NA	NA	NA	NA	NA	NA
1426	1	9	3	NA	NA	NA	45404.51722	18794.08817	48674.81855	19863.40976	29.26	16.49	NA	NA	NA	0.01	0.08	NA	NA	NA	NA	NA	NA	2	NA
1427	2	4	3	NA	NA	NA	19404.90535	8928.160324	19461.76387	9668.173475	NA	17.99	NA	NA	NA	NA	NA	NA	NA	NA	NA	NA	NA	2	NA
1428	1	40	3	5	1	5	91050.84662	44161.8682	102627.4625	47855.55599	93.17	27.8	0.9	4.6	237	0.08	0.33	1	1	1	2	2	2	2	2
1429	2	44	1	2	1	3.26	7553.763311	4336.786569	7433.097436	4335.59065	NA	NA	NA	NA	NA	NA	NA	2	2	NA	2	2	2	2	NA
1430	1	54	1	1	3	1.2	11254.13104	6157.725095	15008.28707	6462.420114	24.82	27.51	0.7	4.7	147	0.24	0.93	1	2	NA	2	2	2	2	7
1431	2	59	4	5	1	NA	24872.17329	13255.54691	28105.84089	14906.68757	20.73	23.14	0.7	4.5	236	0.23	0.86	2	1	1	2	2	2	2	0
1432	2	15	1	NA	5	1	2264.945761	1187.863002	2440.090069	1225.374875	13.42	31	0.6	4.5	135	0.2	0.45	NA	NA	NA	NA	NA	NA	2	NA
1433	1	26	1	4	5	1.92	19255.85161	10085.9708	20662.86188	11295.58872	19.63	31.03	1	4.7	210	0.12	0.32	2	2	NA	2	2	2	2	3
1434	1	0	4	NA	NA	NA	6561.321344	2714.334637	7023.742809	2745.69987	6.55	NA	NA	NA	NA	NA	NA	NA	NA	NA	NA	NA	NA	NA	NA
1435	1	7	4	NA	NA	NA	11813.04126	5193.094236	13074.26419	5339.515289	17.86	18.52	NA	NA	NA	0.13	2.21	NA	NA	NA	NA	NA	NA	2	NA
1436	2	73	1	1	1	0.8	2515.66945	1541.117646	2694.604881	1774.918717	12.24	36.61	0.6	4.1	196	0.31	3.07	2	1	NA	2	2	2	2	NA
1437	1	0	4	NA	NA	0.65	9079.144915	3744.12446	8995.901974	3687.851588	4.42	NA	NA	NA	NA	NA	NA	NA	NA	NA	NA	NA	NA	NA	NA
1438	1	43	3	3	NA	4.5	119364.8093	57894.82659	130369.3677	60286.1641	43.17	27.55	1	4.6	257	0.12	0.46	1	2	1	2	2	2	2	2
1439	2	73	3	3	1	1.45	40680.7671	23390.86197	0	0	NA	NA	NA	NA	NA	NA	NA	2	1	1	2	2	2	2	NA
1440	1	19	1	NA	5	NA	2224.166452	1429.072732	2264.404119	1550.83741	12.39	25.3	0.7	4.5	133	1.01	1.57	NA	2	NA	NA	NA	NA	2	NA
1441	1	40	3	5	1	5	85048.06302	41250.37261	91092.04468	42954.21334	38.31	24.19	0.9	4.7	159	0.05	0.18	2	2	2	2	2	2	2	1
1442	2	68	1	1	1	5	2543.366401	1505.334602	2724.27187	1757.008166	18.39	NA	3.8	3.1	76	4.37	0.85	2	2	NA	2	2	2	1	0
1443	2	44	3	5	1	4.55	99693.93109	48834.2548	106616.6176	52300.71049	15.75	19.89	0.4	4.2	170	0.06	0.29	2	2	2	2	2	2	2	2
1444	1	15	4	NA	5	NA	5534.362479	2763.365909	5948.953893	2895.679193	13.09	19.85	0.4	4.3	191	0.09	0.12	NA	NA	NA	NA	NA	NA	2	NA
1445	2	56	3	3	1	NA	82450.1116	43493.07013	85813.70339	43641.49323	14.47	18.62	0.5	4.8	264	0.18	0.45	1	2	1	2	2	2	2	0
1446	2	13	1	NA	NA	0.64	2842.133702	1587.283085	2858.673611	1576.348725	23.54	29.15	0.3	4.6	146	0.19	0.18	NA	NA	NA	NA	NA	NA	2	NA
1447	2	39	3	3	NA	1.49	93853.78468	44506.13392	94419.49275	47336.03996	23.41	20.96	0.6	4.3	201	0.65	0.17	2	2	2	2	2	2	2	0
1448	2	21	4	3	5	0.68	43095.43926	19701.28971	48698.3403	22000.12312	23.79	23.51	NA	NA	NA	NA	NA	2	1	NA	2	2	2	2	NA
1449	2	55	3	5	1	3.29	82450.1116	43493.07013	85813.70339	43641.49323	14.95	39.56	0.6	4.3	234	1.39	0.22	2	2	2	2	2	2	2	NA
1450	2	2	3	NA	NA	NA	15085.39803	6957.127208	16378.72239	7286.060053	17.51	17.01	NA	NA	NA	NA	NA	NA	NA	NA	NA	NA	NA	2	NA
1451	2	3	3	NA	NA	3.23	51499.38221	22453.29956	54875.78748	23459.51701	9.41	15.68	NA	NA	NA	0.02	0.03	NA	NA	NA	NA	NA	NA	2	NA
1452	1	0	2	NA	NA	5	15626.02545	6100.563877	15671.81144	6102.489861	11.71	NA	NA	NA	NA	NA	NA	NA	NA	NA	NA	NA	NA	NA	NA
1453	1	50	3	4	1	4.18	62172.04947	31069.68598	67903.85566	32493.62297	49.07	25.91	1.1	4.5	274	0.12	0.3	1	2	1	2	2	2	2	7
1454	1	9	4	NA	NA	4.69	11052.53916	4887.043626	11529.31036	5059.807126	NA	28.11	NA	NA	NA	0.19	0.3	NA	NA	NA	NA	NA	NA	2	NA
1455	1	33	4	2	NA	0.92	37494.38939	16419.05673	36883.53857	18523.05722	29.18	26.93	0.9	4.5	156	0.2	2.78	2	2	NA	2	2	2	2	0
1456	2	7	1	NA	NA	0.93	5494.565251	3483.459708	5526.54109	3583.691174	25.96	15.49	NA	NA	NA	0.02	0.64	NA	NA	NA	NA	NA	NA	2	NA
1457	2	0	4	NA	NA	0.67	6728.559104	2726.904755	6666.867716	3120.003671	4.48	NA	NA	NA	NA	NA	NA	NA	NA	NA	NA	NA	NA	NA	NA
1458	2	24	3	4	5	0.15	71893.14056	31020.14433	72326.47983	31960.69421	20.35	40.86	0.5	4	172	1.81	0.18	2	2	NA	2	2	2	2	NA
1459	1	4	1	NA	NA	0.05	5982.028622	3345.167067	5952.191302	3355.432704	14.08	16.65	NA	NA	NA	0.01	0.12	NA	NA	NA	NA	NA	NA	2	NA
1460	1	9	1	NA	NA	1.98	5910.643586	3753.54299	5897.877972	3866.739666	10.86	16.67	NA	NA	NA	0.01	0.22	NA	NA	NA	NA	NA	NA	2	NA
1461	1	33	4	2	5	5	29796.32979	12859.86277	33504.32492	14024.01764	11.66	42.15	0.8	4.2	186	0.48	0.33	2	2	NA	2	2	2	2	2
1462	1	27	1	2	1	4.97	20593.49786	10786.61293	22098.24891	12080.25938	16.89	28.36	0.9	4.7	222	0.11	0.11	1	2	NA	2	2	2	2	1
1463	1	71	3	3	1	3.24	32624.20358	17368.67352	36797.64655	19502.15667	15.79	34.67	NA	NA	NA	NA	NA	2	1	1	1	2	9	2	0
1464	1	61	1	1	1	NA	2838.511634	1728.778315	3177.084734	1740.747376	8.8	22.99	0.5	4.5	244	0.14	1.41	1	2	NA	2	2	2	2	1
1465	2	64	1	1	1	1.8	2537.69482	1629.986095	2718.196879	1565.384978	19.44	23.81	0.6	4.5	152	0.14	4.29	1	2	1	2	1	1	2	2
1466	1	8	4	NA	NA	0.71	10602.01166	4687.836229	11341.69038	4853.557482	27.15	16.58	NA	NA	NA	0.24	0.87	NA	NA	NA	NA	NA	NA	2	NA
1467	1	29	1	4	NA	0.36	26333.15274	13923.63221	27865.64555	14369.31425	18.8	28.29	0.8	4.8	206	0.18	3.46	1	2	NA	2	2	2	2	1
1468	2	2	3	NA	NA	1.68	50236.54939	23168.23619	57699.32885	25076.19391	11.31	17.55	NA	NA	NA	NA	NA	NA	NA	NA	NA	NA	NA	2	NA
1469	2	65	1	1	NA	1.26	2709.613472	1603.730755	2863.550477	1747.754328	10.26	30.47	0.4	4.5	213	0.36	2.36	1	2	NA	2	2	2	2	0
1470	2	45	4	5	5	NA	24219.65533	12907.7895	25927.42781	13514.78905	22.6	23.89	0.7	4.1	217	0.46	2.9	1	2	2	2	2	2	2	3
1471	2	19	3	NA	3	NA	28204.56944	13236.53862	30227.83695	13972.44878	NA	31.47	0.6	4.2	171	0.95	0.18	NA	2	NA	NA	NA	NA	2	NA
1472	1	47	4	4	1	0.36	20793.55272	10467.72766	22150.08637	11078.44394	35.68	23.72	0.8	4.1	164	0.02	0.24	1	2	NA	2	2	2	2	0
1473	1	62	1	1	1	NA	2270.809308	1383.022652	2541.667788	1555.879099	33.97	NA	1.1	4.1	194	15.6	3.03	1	1	1	1	1	1	2	NA
1474	1	0	1	NA	NA	0.16	3647.772131	2067.373319	3777.669246	2092.173704	10.72	NA	NA	NA	NA	NA	NA	NA	NA	NA	NA	NA	NA	NA	NA
1475	1	66	2	3	1	NA	23151.92332	12147.69457	26113.62724	14572.68941	26.69	32.84	NA	NA	NA	NA	NA	1	1	2	2	2	2	1	1
1476	2	14	3	NA	5	2.3	33616.01789	13489.18404	36027.47809	14024.97429	16.06	22.22	0.5	4.3	149	0.01	0.49	NA	NA	NA	NA	NA	NA	2	NA
1477	1	84	5	5	2	4.67	10896.66007	5582.331669	11311.61154	5815.856146	22.5	25.51	NA	NA	NA	NA	NA	2	2	2	2	2	2	2	0
1478	2	85	3	1	2	NA	21554.78356	9718.103921	0	0	NA	NA	NA	NA	NA	NA	NA	2	1	2	2	2	2	2	NA
1479	1	19	1	NA	5	0.23	1939.541842	1291.296769	1935.352883	1308.608599	NA	30.16	0.7	4.8	213	0.11	2.08	NA	2	NA	NA	NA	NA	2	NA
1480	2	33	3	2	1	2.12	86584.40281	39594.05039	97924.78796	39736.99614	14.19	18.4	0.7	4.6	255	0.28	0.35	1	2	NA	2	2	2	2	1
1481	1	30	3	2	6	3.24	128169.9793	59969.69535	131762.9728	64921.86603	22.54	20.15	0.8	4.6	234	0.1	2.01	1	2	NA	2	2	2	2	2
1482	1	37	3	5	1	5	83252.81272	38953.31687	93837.95133	42854.02591	39.54	26.08	0.9	4.6	226	0.2	0.24	1	2	1	2	2	2	2	3
1483	2	7	3	NA	NA	NA	61996.50639	28858.92209	0	0	NA	NA	NA	NA	NA	NA	NA	NA	NA	NA	NA	NA	NA	2	NA
1484	1	4	3	NA	NA	1.46	51920.05075	22063.35773	52072.18226	23676.58372	24.24	17.94	NA	NA	NA	0.01	0.1	NA	NA	NA	NA	NA	NA	2	NA
1485	1	9	1	NA	NA	0.72	7172.3155	4119.351548	7394.553804	4157.848092	20.89	25.59	NA	NA	NA	0.06	2.08	NA	NA	NA	NA	NA	NA	2	NA
1486	2	32	3	3	1	NA	83158.41135	39434.31162	83659.65256	43055.5259	16.13	14.83	NA	NA	NA	NA	NA	2	2	NA	2	2	2	2	0
1487	2	37	1	4	1	2.61	12917.45498	7006.541652	12711.10803	7824.070485	12.49	33.09	0.5	3.8	192	0.86	1.53	1	1	NA	2	2	2	1	2
1488	2	83	3	4	2	1.78	19369.56282	8732.883996	21819.2597	12644.33591	14.13	21.15	2.7	4.1	317	3.9	0.15	2	1	1	2	2	1	2	1
1489	2	83	4	3	NA	NA	17427.08488	10030.84342	18877.24691	11894.52306	20.04	25.12	1.1	4.4	208	0.25	0.25	2	1	1	2	2	2	2	0
1490	2	13	1	NA	NA	0.94	2129.875588	1124.606152	2210.57953	1228.639836	12.78	21.04	0.4	4.7	163	0.07	0.24	NA	NA	NA	NA	NA	NA	2	NA
1491	2	17	2	NA	5	3.88	29070.74186	13322.41145	30778.59269	13955.73522	24.13	18.63	NA	NA	NA	NA	NA	NA	2	NA	NA	NA	NA	2	NA
1492	2	6	4	NA	NA	0.56	9318.767931	4237.710184	10191.6815	4340.0904	NA	NA	NA	NA	NA	NA	NA	NA	NA	NA	NA	NA	NA	2	NA
1493	2	28	2	5	5	3.33	24446.53446	11175.85216	25505.6401	12459.54145	9.65	39.94	0.7	4.1	157	0.14	0.16	2	2	NA	2	2	2	2	8
1494	1	2	1	NA	NA	1.25	16883.79871	7459.806264	22305.91161	8749.592009	18.39	16.86	NA	NA	NA	NA	NA	NA	NA	NA	NA	NA	NA	2	NA
1495	1	41	3	2	1	2.72	78361.44323	39687.32366	78244.89043	41080.93636	14.52	28.12	0.8	4.5	181	0.06	0.18	1	2	2	2	2	2	2	0
1496	2	12	4	NA	NA	0.72	7613.949884	3300.386245	7789.21052	3476.355908	14.82	19.63	0.4	4.4	209	0.07	0.11	NA	NA	NA	NA	NA	NA	2	NA
1497	1	3	4	NA	NA	5	9314.581127	4364.211069	9971.043755	4321.262425	11.12	13.5	NA	NA	NA	NA	NA	NA	NA	NA	NA	NA	NA	2	NA
1498	1	59	3	4	1	3.29	79592.10019	39775.13336	85248.35121	41598.04473	36.06	24.7	0.8	4.6	224	0.07	2.98	1	2	NA	2	2	2	2	0
1499	1	8	1	NA	NA	NA	6708.711583	3946.934405	6694.222328	4000.71194	12.64	14.67	NA	NA	NA	NA	NA	NA	NA	NA	NA	NA	NA	2	NA
1500	2	29	4	4	5	0.31	37180.6039	16997.29395	39802.27673	17671.93632	25.43	25.46	0.8	4.2	125	0.15	0.57	2	2	NA	2	2	2	2	1
1501	1	50	3	4	1	3.75	70420.81834	35191.90264	0	0	NA	NA	NA	NA	NA	NA	NA	1	1	1	2	2	2	2	NA
1502	2	41	1	4	1	4.34	8751.744327	5108.837908	11433.3048	5329.482036	16.42	25.31	0.4	4.6	148	0.41	1.09	1	2	NA	2	2	2	2	1
1503	1	38	2	5	1	1.27	43803.45105	20495.28002	45031.39473	21319.29624	27.73	28.75	0.9	4.5	204	0.16	3.26	2	2	2	2	2	2	2	2
1504	2	8	4	NA	NA	0.55	10062.18099	4669.070596	10232.0827	4659.751981	29.31	15.34	NA	NA	NA	0.03	1.84	NA	NA	NA	NA	NA	NA	2	NA
1505	1	80	3	3	1	1.24	13234.54082	7193.924303	14820.45561	8490.822336	19.17	27.56	0.9	4.7	194	0.16	0.17	1	1	2	1	1	2	2	0
1506	1	85	4	1	2	NA	8986.031938	4262.026336	8839.633369	4134.4115	37.41	22.44	0.8	3.9	211	0.46	1.27	1	2	NA	2	2	2	2	0
1507	2	77	3	4	3	2.87	38454.52599	22110.80502	0	0	NA	NA	NA	NA	NA	NA	NA	2	2	1	2	2	2	2	NA
1508	2	65	1	1	3	0.73	2715.607328	1607.27832	0	0	NA	NA	NA	NA	NA	NA	NA	2	1	NA	2	2	2	2	NA
1509	1	36	1	4	1	5	23674.52477	12517.88492	23780.97869	13793.11107	53	23.38	0.7	4.7	162	0.05	0.16	1	2	NA	2	2	2	2	3
1510	2	0	1	NA	NA	1.19	2035.59581	1293.315132	2053.076764	1308.82985	7.21	NA	NA	NA	NA	NA	NA	NA	NA	NA	NA	NA	NA	NA	NA
1511	1	66	4	1	NA	0.75	12602.77221	6456.368644	14008.9157	7755.181368	12.28	26.37	1.4	4.5	218	4.66	1.9	1	1	1	2	2	2	2	15
1512	2	2	4	NA	NA	NA	6511.823845	2959.119474	6452.119614	2971.119135	11.12	14.77	NA	NA	NA	NA	NA	NA	NA	NA	NA	NA	NA	2	NA
1513	1	17	4	NA	5	NA	5292.311592	2490.093418	5321.32278	2581.207621	7.26	19.99	0.6	4.5	149	0.01	0.18	NA	2	NA	NA	NA	NA	2	NA
1514	1	64	3	5	5	NA	49819.4962	26140.0323	0	0	NA	NA	NA	NA	NA	NA	NA	2	2	2	2	2	2	2	NA
1515	1	0	5	NA	NA	2.52	18373.88749	7858.252906	19949.14565	8424.250016	14.42	NA	NA	NA	NA	NA	NA	NA	NA	NA	NA	NA	NA	NA	NA
1516	1	0	1	NA	NA	NA	1789.745056	1014.337256	2118.92876	1026.505332	5.26	NA	NA	NA	NA	NA	NA	NA	NA	NA	NA	NA	NA	NA	NA
1517	2	85	1	1	5	1.79	3203.281881	2129.533962	3330.170227	2710.329711	16.48	27.9	0.8	4.3	193	0.24	1.6	2	1	2	2	2	2	2	NA
1518	2	2	2	NA	NA	2.16	26988.88678	12446.81235	30998.16115	13471.83608	8.46	17.07	NA	NA	NA	NA	NA	NA	NA	NA	NA	NA	NA	2	NA
1519	1	11	1	NA	NA	NA	5372.277368	3160.670438	5360.6745	3218.148856	18.06	17.4	NA	NA	NA	0.01	0.49	NA	NA	NA	NA	NA	NA	2	NA
1520	2	46	3	4	1	5	106280.5729	52060.6673	119584.4066	57298.83225	NA	26.86	0.8	4.2	221	0.09	0.16	2	2	1	2	2	2	2	2
1521	1	7	2	NA	NA	1.17	45495.67547	20085.17464	48490.49929	23418.16578	29.29	14.85	NA	NA	NA	0.08	0.15	NA	NA	NA	NA	NA	NA	2	NA
1522	1	7	3	NA	NA	3.81	51703.61847	22825.82236	54448.59397	24442.89494	40.39	19.51	NA	NA	NA	0.18	0.34	NA	NA	NA	NA	NA	NA	2	NA
1523	1	13	1	NA	NA	0.65	2649.939506	1743.891481	2717.483211	1774.617997	14.37	25.21	0.5	4.8	215	0.08	2.3	NA	NA	NA	NA	NA	NA	2	NA
1524	2	26	3	5	NA	0.61	74050.94055	30811.23619	0	0	NA	NA	NA	NA	NA	NA	NA	1	2	NA	2	2	2	2	NA
1525	2	72	3	4	2	3.59	37303.47938	21448.96961	39796.60189	22798.92408	12.65	28.05	0.7	3.9	200	0.95	0.84	2	1	2	2	2	2	2	2
1526	2	23	3	4	NA	1.04	9969.41203	4148.089226	11275.15496	4432.36142	24.64	30.17	0.4	3.5	231	1.27	0.03	2	2	1	2	2	2	2	NA
1527	2	17	4	NA	5	5	5694.012553	3087.956046	5885.351365	3158.851693	6.71	23.38	0.6	4.3	123	0.03	0.38	NA	1	NA	NA	NA	NA	2	NA
1528	1	67	1	2	1	NA	1647.446107	1003.367071	1993.360451	1237.748454	39.37	25.78	NA	NA	NA	NA	NA	1	2	2	2	9	2	1	NA
1529	1	46	3	3	1	3.11	102634.228	49780.08904	105511.377	51004.96126	58.82	29.02	0.6	4.6	159	0.04	0.42	1	2	1	2	2	2	1	0
1530	2	13	1	NA	NA	2.12	2452.573736	1286.265504	2663.632606	1365.775672	18.53	24.41	0.5	4.6	133	0.05	0.3	NA	NA	NA	NA	NA	NA	2	NA
1531	1	71	3	3	1	NA	49659.05578	26437.79257	0	0	NA	NA	NA	NA	NA	NA	NA	2	2	1	2	2	2	2	NA
1532	1	85	3	1	1	0.9	10874.70619	5911.184545	14247.5969	8179.716103	25.24	23.63	0.6	4.5	196	0.69	0.15	1	2	2	2	2	2	1	4
1533	1	51	2	2	4	2.28	57308.0712	28638.97509	0	0	NA	NA	NA	NA	NA	NA	NA	1	NA	NA	2	2	2	2	NA
1534	1	60	3	5	1	5	41406.26087	21725.65118	46165.92164	22783.51261	22.61	31.01	0.9	4.1	222	0.15	1.85	1	1	1	1	2	2	2	4
1535	2	16	3	NA	5	5	30617.08075	14368.74165	31407.7553	14977.76257	33.68	28.56	0.7	4.6	133	0.1	0.19	NA	2	NA	NA	NA	NA	2	NA
1536	1	33	3	4	1	5	92603.18668	43328.28112	100898.0475	47667.09053	24.7	30.88	0.8	4.7	176	0.12	0.54	2	2	2	2	2	2	2	1
1537	2	16	1	NA	5	0.63	2869.77346	1855.128597	3091.688039	1991.208338	16.66	23.7	0.4	4.6	143	0.03	1.62	NA	2	NA	NA	NA	NA	2	NA
1538	2	31	2	5	1	1.27	84601.65652	38687.36335	88053.02161	39411.89687	13.18	26.41	0.4	4.5	210	0.03	0.28	2	2	2	2	2	2	3	6
1539	2	2	3	NA	NA	3.81	31086.99508	14336.78971	35705.05486	15517.45743	15.27	13.47	NA	NA	NA	NA	NA	NA	NA	NA	NA	NA	NA	2	NA
1540	2	2	3	NA	NA	3.89	40994.37594	18905.90408	44432.74155	20415.97232	8.97	15.07	NA	NA	NA	NA	NA	NA	NA	NA	NA	NA	NA	2	NA
1541	2	61	3	3	NA	1.7	54549.99001	27664.74592	67713.32712	34422.82374	34.24	24.05	0.6	4.2	218	0.09	0.13	1	2	2	2	2	2	2	0
1542	1	15	3	NA	5	3	30148.96752	13512.83079	32133.57035	13991.09843	15.59	23.76	0.9	4.9	178	0.01	0.31	NA	NA	NA	NA	NA	NA	2	NA
1543	1	39	4	5	1	NA	42158.71975	18195.37353	44099.16828	18876.82139	36.49	22.96	NA	NA	NA	NA	NA	1	2	2	2	2	2	2	4
1544	2	30	1	3	5	1.45	16376.45192	8882.73214	16114.85002	9024.734729	55.15	22.46	0.5	4.5	158	0.71	0.21	2	2	1	2	2	2	2	1
1545	2	23	3	3	1	1.66	96749.80071	40255.81496	109421.598	43014.58128	24.66	14.42	0.5	4.9	134	0.06	1.9	1	2	2	2	2	2	2	NA
1546	2	57	1	2	1	3.16	8219.953341	4848.453153	8440.87686	4915.467467	16.09	24.9	0.4	4.4	251	0.2	1.03	2	2	2	2	2	2	2	NA
1547	1	57	3	3	1	1.08	57200.43805	28585.1868	63864.23133	29732.54443	18.46	26.71	1	4.4	201	0.65	0.08	1	2	1	2	1	9	2	3
1548	2	85	3	4	1	2.62	26313.93192	11863.79461	29688.943	18655.69581	25.26	NA	NA	NA	NA	NA	NA	1	2	9	2	1	2	2	NA
1549	2	0	1	NA	NA	0.88	1746.634356	1109.723567	1804.466164	1135.816437	12.58	NA	NA	NA	NA	NA	NA	NA	NA	NA	NA	NA	NA	NA	NA
1550	2	24	3	5	5	4.37	66681.58145	27744.98123	75725.44003	31124.59267	39.5	17.43	0.7	4.6	197	0.03	0.11	2	2	2	2	2	2	2	1
1551	1	38	3	4	5	NA	111209.7008	52034.1184	124165.5187	55336.21813	23.13	23.71	0.8	4.9	229	0.04	0.13	1	2	NA	2	2	2	2	7
1552	2	60	3	2	1	4.52	38146.9345	19346.02097	47352.08667	22075.70803	12.94	36.26	0.6	4.6	209	1.53	2.22	2	1	1	1	1	1	2	5
1553	1	18	1	NA	5	1.85	2073.573419	1345.321326	2202.824199	1444.847195	5.46	22.64	0.7	4.9	162	0.39	0.33	NA	2	NA	NA	NA	NA	2	NA
1554	2	48	1	1	1	NA	9527.686632	5561.794863	9749.513418	5707.285271	16.78	23.82	0.5	4.4	164	0.17	1.02	2	2	2	2	2	2	2	0
1555	2	50	1	1	NA	NA	10886.95283	6355.267616	14222.74753	6521.514394	11.08	36.56	0.6	4.4	284	0.48	3.52	2	2	NA	2	2	2	2	0
1556	1	8	1	NA	NA	1.5	5715.072043	3282.397556	5848.913479	3478.326459	29.96	13.75	NA	NA	NA	0.03	0.22	NA	NA	NA	NA	NA	NA	2	NA
1557	2	16	1	NA	5	2.69	2379.279099	1637.846245	2556.791889	1651.684662	14.56	27.54	0.5	4.8	129	2.59	1.4	NA	2	NA	NA	NA	NA	2	NA
1558	1	68	4	3	1	NA	14774.93384	7569.16161	15337.57235	7885.800715	25.3	24.91	1.3	4.2	230	0.14	0.26	1	1	2	2	2	2	2	0
1559	1	6	1	NA	NA	0.61	5743.527317	3298.740573	5731.122635	3495.645004	15.44	15.65	NA	NA	NA	0.28	0.58	NA	NA	NA	NA	NA	NA	2	NA
1560	1	12	1	NA	NA	0.54	2118.253763	1380.517512	2152.653544	1438.744265	29.73	16.44	0.3	4.8	135	0.18	2.4	NA	NA	NA	NA	NA	NA	2	NA
1561	2	80	3	3	2	1.44	20943.74173	9442.612032	22343.48552	11930.31282	17.61	22.34	1	4.2	212	0.27	0.06	2	1	1	2	2	2	2	NA
1562	1	12	4	NA	NA	0.28	6074.976466	3033.300209	6256.202224	3096.058422	17.17	20.36	0.5	4.5	160	0.03	0.07	NA	NA	NA	NA	NA	NA	2	NA
1563	1	10	3	NA	NA	NA	98758.23823	45439.75835	98478.5226	48066.5239	NA	16.11	NA	NA	NA	NA	NA	NA	NA	NA	NA	NA	NA	2	NA
1564	1	0	3	NA	NA	0.95	17446.80599	6811.415655	23049.72471	6992.944894	15.25	NA	NA	NA	NA	NA	NA	NA	NA	NA	NA	NA	NA	NA	NA
1565	2	23	1	1	5	NA	2585.398539	1452.003539	2544.098678	1449.321736	17.56	31.01	0.5	3.7	237	0.28	1.95	2	2	NA	2	2	2	2	0
1566	2	71	3	4	2	0.84	48548.58621	27914.74595	54775.40238	36929.18692	36.08	25.39	0.6	4.3	205	0.16	0.17	2	2	2	2	2	2	2	NA
1567	2	16	1	NA	5	1.5	4251.46307	2926.618751	4276.204627	2951.346206	14.19	30.8	0.5	4.3	145	0.18	0.31	NA	2	NA	NA	NA	NA	2	NA
1568	1	19	3	NA	5	1.95	30265.97813	12751.54014	32445.91252	13389.54323	41.85	23.63	1	5.2	153	0.04	0.06	NA	1	NA	NA	NA	NA	2	NA
1569	1	13	1	NA	NA	NA	3458.944012	2276.287055	3551.719741	2313.149914	34.89	22.64	0.3	4.9	153	0.04	0.33	NA	NA	NA	NA	NA	NA	2	NA
1570	2	19	4	NA	5	NA	7151.326103	3878.280996	7596.11264	3900.374255	9.26	32.61	0.7	4.2	176	0.15	2.27	NA	2	NA	NA	NA	NA	2	NA
1571	1	65	3	4	1	5	45144.51856	23687.09569	50333.89306	24840.46341	31.81	27.41	1.3	4.6	166	1.05	0.33	1	1	2	1	2	2	2	NA
1572	1	8	3	NA	NA	2.87	53970.89503	23826.76685	57523.6134	27780.64847	34.26	19.79	NA	NA	NA	0.1	0.37	NA	NA	NA	NA	NA	NA	2	NA
1573	1	45	1	2	1	5	9443.178533	5118.371686	0	0	NA	NA	NA	NA	NA	NA	NA	1	2	2	2	2	2	1	NA
1574	2	80	3	4	NA	NA	19212.61375	8662.12256	21676.81349	11435.30164	10.21	24.21	0.6	4.3	259	0.11	1.94	1	1	1	2	2	2	2	2
1575	2	0	3	NA	NA	1.84	19135.07183	8089.770405	20389.60644	8305.368738	6.43	NA	NA	NA	NA	NA	NA	NA	NA	NA	NA	NA	NA	NA	NA
1576	2	19	4	NA	5	NA	6332.571118	3677.802017	6291.961896	3856.199423	24.29	19.32	0.7	4.6	146	0.05	0.19	NA	2	NA	NA	NA	NA	2	NA
1577	2	19	1	NA	NA	0.39	2690.837351	1751.263606	0	0	NA	NA	NA	NA	NA	NA	NA	NA	2	NA	NA	NA	NA	2	NA
1578	1	70	4	1	2	0	12082.86159	5730.835885	11886.01011	6013.487977	23.84	NA	1.8	4.1	160	0.62	0.91	2	1	2	1	2	1	1	0
1579	1	14	1	NA	5	0.79	4770.882393	3221.829166	4819.001183	3226.255462	15.77	17.16	0.5	5.1	129	0.01	2.19	NA	NA	NA	NA	NA	NA	2	NA
1580	1	26	1	2	NA	2.12	14648.00985	8294.381964	14713.87551	9486.403623	25.9	26.37	0.7	5.3	231	0.07	1.3	1	2	NA	2	2	2	2	5
1581	2	34	1	1	1	NA	17076.28493	9262.327743	17866.45813	10583.45799	11.34	36.03	NA	NA	NA	NA	NA	2	2	2	2	2	2	2	NA
1582	2	19	1	NA	5	1.4	2136.315526	1470.595175	2148.747899	1483.020461	25.07	31.65	0.5	4.5	126	0.04	0.61	NA	2	NA	NA	NA	NA	2	NA
1583	2	54	1	1	NA	1	7000.33126	4086.449098	6888.50606	4072.735664	26.96	25.34	0.5	4.5	163	1.54	2.22	2	1	1	2	2	2	1	0
1584	1	19	1	NA	6	0.25	5275.116283	3389.370806	5263.723261	3434.810564	30.76	21.33	NA	NA	NA	NA	NA	NA	2	NA	NA	NA	NA	2	NA
1585	2	24	1	3	5	1.16	1645.009368	923.865078	1660.650081	944.050326	12.67	31.3	0.5	4.3	221	0.41	2.41	2	1	NA	2	2	2	2	0
1586	2	45	1	2	5	1.13	7996.34245	4667.871445	7868.606696	4938.800235	11.49	29.08	0.6	4	184	0.45	1.4	2	2	1	2	2	2	2	1
1587	2	19	3	NA	5	1.81	37460.34396	17290.43267	40690.79941	17386.34863	45.7	25.52	NA	NA	NA	NA	NA	NA	2	NA	NA	NA	NA	2	NA
1588	1	35	4	4	6	4.52	33646.62377	14521.61952	34931.37394	15065.47901	41.28	20.82	0.9	4.6	192	0.09	0.99	2	2	2	2	2	2	2	NA
1589	2	52	1	2	1	1.08	6710.890934	3989.314555	6603.689333	3918.210418	14.95	24.8	0.4	4.3	192	0.95	1.88	2	1	NA	2	2	2	2	NA
1590	1	54	4	5	NA	5	29990.30161	15097.48306	31946.81448	15978.31211	27.02	35.31	0.8	4.7	187	0.68	1.21	2	1	1	2	2	2	1	4
1591	2	2	3	NA	NA	5	34814.20448	16055.71485	39985.95161	19941.24736	2.41	23.84	NA	NA	NA	NA	NA	NA	NA	NA	NA	NA	NA	2	NA
1592	2	63	3	5	1	5	42362.76821	21484.05928	48945.98567	21478.70048	16.75	25.69	0.8	3.6	216	0.05	0.63	2	2	1	2	2	2	2	2
1593	1	65	1	1	1	NA	5487.892526	3334.889647	6640.1856	3439.04949	26.35	29.28	0.7	3.9	206	0.86	2.11	2	2	NA	2	2	2	2	0
1594	1	0	3	NA	NA	2.88	19528.47338	8352.05303	22429.48254	8764.086961	7.44	NA	NA	NA	NA	NA	NA	NA	NA	NA	NA	NA	NA	NA	NA
1595	2	18	1	NA	5	1.02	2379.279099	1637.846245	2556.791889	1702.568949	18.84	21.27	0.4	4.9	161	0.19	1.13	NA	2	NA	NA	NA	NA	2	NA
1596	1	18	1	NA	5	0.7	2633.598548	1692.141283	2711.704895	1836.320816	34.77	22.68	0.8	4.8	182	0.07	0.88	NA	2	NA	NA	NA	NA	2	NA
1597	2	17	4	NA	5	1.2	9294.147662	5040.368141	9234.546578	5114.360782	4.84	26.4	0.4	3.3	157	0.53	0.36	NA	2	NA	NA	NA	NA	2	NA
1598	2	85	3	3	2	0.06	20842.82691	9397.113976	23413.61269	11912.56844	NA	21.08	0.8	4.6	227	0.04	0.49	1	2	NA	2	2	2	2	6
1599	2	18	1	NA	5	NA	2881.953093	1875.646466	2898.724733	1962.015922	23.97	20.8	0.6	4.6	179	0.05	0.37	NA	2	NA	NA	NA	NA	2	NA
1600	1	60	3	5	1	5	46199.88286	24240.83988	49051.58741	25642.69433	22.18	29.51	0.8	4.4	204	0.08	0.2	1	2	2	2	2	2	2	20
1601	1	4	4	NA	NA	2.83	11609.77107	5309.229611	13108.65736	5517.356865	11.9	15.59	NA	NA	NA	0.01	0.18	NA	NA	NA	NA	NA	NA	2	NA
1602	2	65	4	2	5	0	9850.739995	5844.407311	9990.137282	5964.636019	29.21	39.76	NA	NA	NA	NA	NA	2	1	2	2	2	2	1	0
1603	2	20	1	2	1	2.04	1796.04911	974.192898	1879.157929	994.921696	20.76	26.44	0.3	4.1	189	0.28	1.99	2	2	NA	2	2	2	2	NA
1604	1	15	3	NA	5	0.53	37625.93334	16864.02262	40863.74691	18712.03356	32.62	32.64	0.7	4.9	188	0.08	0.21	NA	NA	NA	NA	NA	NA	2	NA
1605	2	50	1	3	NA	5	8797.238755	5188.958891	9033.67768	5273.683568	21.86	29.52	0.5	4.7	283	0.21	0.07	1	2	1	2	2	2	2	2
1606	2	48	1	2	3	1.41	7417.960316	4258.818995	7299.463796	4679.619814	12.54	29.61	0.5	4.7	214	0.06	0.14	2	2	NA	2	2	2	2	2
1607	2	0	1	NA	NA	1.86	1697.169116	1120.87986	1721.524876	1164.942297	NA	NA	NA	NA	NA	NA	NA	NA	NA	NA	NA	NA	NA	NA	NA
1608	2	72	4	1	5	1.41	10553.67786	6074.583948	10703.02238	7203.210721	0	NA	NA	NA	NA	NA	NA	1	2	NA	2	2	2	1	NA
1609	2	60	1	1	NA	0.73	2709.613472	1603.730755	3062.221989	1901.535511	9.18	32.47	NA	NA	NA	NA	NA	2	2	NA	2	2	1	2	2
1610	1	9	4	NA	NA	0.7	11316.78431	4974.936267	12164.54982	5115.206282	6.87	22.78	NA	NA	NA	0.13	1.8	NA	NA	NA	NA	NA	NA	2	NA
1611	1	8	4	NA	NA	0.02	12667.21701	5568.595776	12736.65567	5725.604222	11.9	14.88	NA	NA	NA	0.04	0.1	NA	NA	NA	NA	NA	NA	2	NA
1612	1	0	4	NA	NA	0.18	6985.89353	2880.89408	6921.842749	2969.812428	7.76	NA	NA	NA	NA	NA	NA	NA	NA	NA	NA	NA	NA	NA	NA
1613	2	0	4	NA	NA	5	6445.897415	2612.349545	7278.098772	2692.979307	NA	NA	NA	NA	NA	NA	NA	NA	NA	NA	NA	NA	NA	NA	NA
1614	2	62	3	3	1	NA	38146.9345	19346.02097	42971.43298	22075.70803	16.82	35.17	0.6	4.2	248	1.96	3.6	1	1	2	2	2	2	2	2
1615	2	0	1	NA	NA	0.84	1415.758115	899.501456	1408.69656	948.643864	4.02	NA	NA	NA	NA	NA	NA	NA	NA	NA	NA	NA	NA	NA	NA
1616	2	62	3	4	1	5	46701.48421	23684.41671	52691.39204	24741.041	15.19	23.94	0.6	4.3	187	1.35	1.32	2	2	2	2	2	2	2	3
1617	2	46	3	4	1	3.82	102770.115	50341.09825	115676.3096	54049.19798	7.73	34.49	0.7	4.5	147	1.35	2.32	2	2	2	2	2	2	2	5
1618	1	45	4	3	1	1.32	16218.81289	8164.747922	16549.10124	8372.132501	19.02	23.84	1	4	205	0.06	2.53	1	2	NA	2	2	2	2	NA
1619	1	40	3	3	5	0.72	85048.06302	41250.37261	94956.07649	43210.26149	35.95	45.24	0.8	4.3	168	2.97	0.25	2	1	1	2	2	2	2	NA
1620	2	46	1	4	1	2.75	6710.890934	3989.314555	6774.697936	4011.226813	8.58	34.34	0.6	4.5	182	0.64	0.06	2	2	1	2	2	2	2	0
1621	1	5	1	NA	NA	0.74	7552.445151	4168.387167	0	0	NA	NA	NA	NA	NA	NA	NA	NA	NA	NA	NA	NA	NA	2	NA
1622	1	40	1	1	5	0.27	7922.238557	4692.186708	8479.770799	4729.34116	11.84	22.84	0.7	5.1	192	0.24	0.9	1	NA	NA	2	2	2	2	1
1623	1	81	1	1	1	NA	1900.997522	1157.791024	2462.789845	1247.692495	9.83	29.98	0.7	4.3	202	0.44	1.8	2	1	2	2	2	2	1	2
1624	2	47	4	2	4	NA	31155.96856	16604.47593	35579.19364	17938.30681	18.54	25.71	0.5	4.4	215	0.25	2.07	1	1	1	2	2	2	2	7
1625	2	85	1	1	2	NA	3497.911702	2246.742749	3746.712409	2859.505288	7.57	26.27	0.5	4.4	195	0.7	2.83	2	1	2	2	2	2	2	NA
1626	2	14	4	NA	5	2.83	5832.648285	2528.25307	6165.767005	2555.469202	18.84	25.32	0.6	4.3	157	0.24	0.18	NA	NA	NA	NA	NA	NA	2	NA
1627	1	46	3	4	1	1.78	106140.0443	51480.49494	118505.2523	53315.11819	30.48	27.63	0.5	4.4	215	1.77	0.14	2	2	2	2	2	2	2	3
1628	2	78	3	4	NA	1.21	43237.08186	24860.70656	46126.76784	30639.73189	21.38	24.44	0.8	4.5	243	0.65	2.66	1	1	2	1	2	1	2	7
1629	1	73	1	1	1	0.08	3128.15513	2136.771684	3897.830779	2337.176326	18.81	25.46	0.8	4.2	191	2.58	3.48	2	2	2	2	2	2	2	0
1630	2	17	2	NA	5	2.11	27832.9759	13062.148	29829.58698	14273.17366	15.79	22.79	0.4	4.5	135	0.06	0.38	NA	2	NA	NA	NA	NA	2	NA
1631	2	85	3	2	2	NA	13294.11293	5993.730839	0	0	NA	NA	NA	NA	NA	NA	NA	2	1	2	2	2	1	2	NA
1632	2	10	3	NA	NA	3.16	42729.02952	19890.05196	55302.55337	19752.29111	40.91	15.82	NA	NA	NA	0.01	0.24	NA	NA	NA	NA	NA	NA	2	NA
1633	1	19	1	NA	5	2.88	4890.155721	3172.702118	5268.850559	3273.75645	38.75	20.21	0.6	5.1	127	0.01	2.16	NA	2	NA	NA	NA	NA	2	NA
1634	2	75	3	3	2	4.19	39768.0693	22866.07372	42425.909	24305.21785	34.61	36.54	0.6	4.4	197	0.12	0.28	2	2	1	2	2	2	2	NA
1635	1	19	1	NA	5	0.16	2304.39873	1480.623623	2346.08789	1606.780714	20.95	42.99	0.7	4.5	199	0.6	2.13	NA	2	NA	NA	NA	NA	2	NA
1636	1	7	4	NA	NA	2.28	9708.586086	4267.961259	9761.806235	4388.297873	22.28	13.47	NA	NA	NA	NA	NA	NA	NA	NA	NA	NA	NA	2	NA
1637	1	1	3	NA	NA	2.61	36171.94363	15838.47022	0	0	NA	NA	NA	NA	NA	NA	NA	NA	NA	NA	NA	NA	NA	2	NA
1638	1	62	1	1	NA	2.17	2270.809308	1383.022652	2941.890265	1430.936592	20.71	30.25	0.6	4.5	172	0.08	3.91	2	1	NA	2	2	2	2	3
1639	1	34	1	2	1	4.14	23674.52477	12517.88492	24559.93934	12918.57034	21.85	36.52	0.6	4.9	174	0.65	0.3	2	1	2	2	2	2	2	5
1640	2	12	1	NA	NA	0.99	2480.955461	1385.571212	2526.017454	1401.223006	11.95	19.52	0.2	4.6	145	0.05	0.11	NA	NA	NA	NA	NA	NA	2	NA
1641	2	57	1	3	2	1.08	10225.41803	6031.35544	10500.24141	6129.834663	19.92	50.67	0.5	4.3	211	0.89	2.09	1	2	2	2	2	2	2	2
1642	1	0	1	NA	NA	NA	1989.10692	1240.52588	2160.336739	1319.1384	4.39	NA	NA	NA	NA	NA	NA	NA	NA	NA	NA	NA	NA	NA	NA
1643	1	4	1	NA	NA	2.8	7897.250875	4416.164684	7857.860758	4429.716995	4.41	15.89	NA	NA	NA	0.08	0.44	NA	NA	NA	NA	NA	NA	2	NA
1644	2	72	3	4	1	1.91	38454.52599	22110.80502	43386.6833	24557.04404	22.94	27.27	0.7	4.4	236	0.31	0.37	2	2	2	2	2	2	2	0
1645	1	13	1	NA	NA	0.75	4087.666647	2664.031801	4154.049079	2636.04635	5.45	30.78	NA	NA	NA	NA	NA	NA	NA	NA	NA	NA	NA	2	NA
1646	2	14	4	NA	5	2.69	6244.387006	2661.711086	6632.765221	2651.269121	29.61	33.9	0.7	4.8	146	0.12	0.1	NA	NA	NA	NA	NA	NA	2	NA
1647	2	61	2	5	1	4.52	39735.61979	20151.71452	42391.29078	23087.78718	21.15	30.48	0.4	4.4	205	0.47	2.35	2	2	2	2	2	2	2	0
1648	1	13	1	NA	NA	NA	2048.164922	1347.871282	2103.100762	1367.315941	27.54	16.71	NA	NA	NA	NA	NA	NA	NA	NA	NA	NA	NA	2	NA
1649	1	8	4	NA	NA	NA	13308.75529	5884.66295	14408.55292	6044.623364	12.22	16.62	NA	NA	NA	0.12	0.09	NA	NA	NA	NA	NA	NA	2	NA
1650	2	68	1	1	1	NA	2537.69482	1629.986095	2638.217943	1565.384978	14.58	26.12	0.5	4.7	252	0.13	4.73	1	2	1	2	2	2	2	2
1651	2	25	3	4	1	2.47	83121.03823	34585.13723	94007.80948	36955.28703	45.77	18.47	0.3	4.3	173	0.09	0.27	1	1	2	2	2	2	2	2
1652	2	57	4	3	2	NA	24872.17329	13255.54691	26625.95602	13878.90004	30.28	32.63	0.5	4	174	0.18	1.88	1	2	2	2	2	2	2	2
1653	2	10	1	NA	NA	1.02	6487.923756	3945.508421	6989.623592	4036.749441	8.46	16.57	NA	NA	NA	0.02	0.9	NA	NA	NA	NA	NA	NA	2	NA
1654	1	12	1	NA	NA	0.62	2036.518934	1375.283555	2032.120527	1367.734739	41.64	17.07	0.4	4.7	138	0.01	0.1	NA	NA	NA	NA	NA	NA	2	NA
1655	2	1	4	NA	NA	0.47	11403.59772	5031.153654	11299.04283	5009.475695	7.04	NA	NA	NA	NA	NA	NA	NA	NA	NA	NA	NA	NA	2	NA
1656	1	13	1	NA	NA	0.74	2210.624578	1492.859005	2249.334324	1494.909962	9.47	27.91	0.4	4.8	114	0.06	1.06	NA	NA	NA	NA	NA	NA	2	NA
1657	1	10	2	NA	NA	NA	8160.538394	3608.302723	8538.207982	3735.861029	26.62	15.86	NA	NA	NA	0.03	1.61	NA	NA	NA	NA	NA	NA	2	NA
1658	2	18	1	NA	5	0.8	2284.371683	1572.513954	2342.959825	1607.558727	1.75	26.3	0.6	4.8	184	0.39	0.48	NA	1	NA	NA	NA	NA	2	NA
1659	1	51	2	4	1	5	65127.83067	32546.7998	72715.15718	34241.33514	25.94	28.3	0.8	4.6	185	0.16	0.29	1	2	2	2	2	2	2	1
1660	2	15	5	NA	5	0.28	93449.61213	36617.4998	93701.54502	37744.3487	92.59	33.53	0.6	4.3	180	0.31	1.98	NA	NA	NA	NA	NA	NA	2	NA
1661	2	32	1	2	NA	0.79	15414.67613	8657.142776	15168.43789	8981.539173	7.39	31	0.6	4.3	189	1.08	0.14	1	2	1	2	2	2	2	NA
1662	2	39	3	5	1	5	6526.837608	2984.647682	7381.689636	3136.487876	22.28	20.16	0.4	4.3	209	0.41	0.24	2	2	1	2	2	2	2	8
1663	1	59	2	2	1	1.07	16791.47016	8391.322295	20161.35296	10090.01153	16.86	33.86	0.7	4.6	262	0.55	0.95	1	1	1	2	2	2	1	1
1664	1	13	4	NA	NA	0.7	6289.533304	3140.430714	6760.696246	3232.429375	27.34	31.96	0.7	4.4	182	0.04	2.86	NA	NA	NA	NA	NA	NA	2	NA
1665	1	14	4	NA	5	2.05	6897.843424	3386.20908	7141.097272	3593.213054	28.02	16.57	0.5	4.7	142	0.01	0.29	NA	NA	NA	NA	NA	NA	2	NA
1666	1	40	4	2	5	2.53	34652.22579	17444.35246	42018.45578	18767.0803	74.96	30.77	0.8	4.7	178	0.82	0.92	1	1	2	2	2	2	2	1
1667	1	19	1	NA	NA	1.85	4890.155721	3172.702118	5226.508758	3339.778836	34.03	21.71	0.6	4.3	137	0.03	2.19	NA	2	NA	NA	NA	NA	2	NA
1668	1	1	2	NA	NA	0.19	18162.99114	8024.994694	18216.21072	8153.586498	13.31	NA	NA	NA	NA	NA	NA	NA	NA	NA	NA	NA	NA	2	NA
1669	1	18	4	NA	5	0.77	7804.854265	3672.273618	7847.638611	3645.296978	5.68	31.03	0.7	4.4	225	0.13	1.54	NA	2	NA	NA	NA	NA	2	NA
1670	1	10	1	NA	NA	0.97	7902.615667	5018.54108	7937.794612	5169.886667	8.12	19.15	NA	NA	NA	0.13	0.21	NA	NA	NA	NA	NA	NA	2	NA
1671	2	43	1	1	1	0.82	8838.541093	5074.406587	8697.351828	4983.962152	14.53	32.94	0.4	4.1	267	0.34	1.93	2	2	1	2	2	1	2	NA
1672	2	68	3	3	2	NA	49207.48265	24955.32089	55430.8248	25032.60507	18.06	32.25	0.6	4.2	227	0.34	3.45	1	1	NA	2	2	2	1	0
1673	2	19	3	NA	5	NA	30342.94311	14005.28023	32959.61759	14082.97233	20.54	29.93	0.7	4.3	183	0.12	0.07	NA	2	NA	NA	NA	NA	2	NA
1674	1	23	5	NA	NA	NA	81606.01538	37605.45679	0	0	NA	NA	NA	NA	NA	NA	NA	2	2	NA	2	2	2	2	NA
1675	1	18	4	NA	5	3.56	6822.208493	3169.132513	7828.362599	3145.851964	21.31	20.82	0.8	4.3	127	0.04	0.61	NA	2	NA	NA	NA	NA	2	NA
1676	2	19	1	NA	6	1.82	2652.029137	1557.125964	2721.598138	1673.95516	23.43	31.22	NA	NA	NA	NA	NA	NA	2	NA	NA	NA	NA	2	NA
1677	2	24	1	3	1	NA	1803.330404	994.546015	2235.558594	1069.387522	7.05	26.09	NA	NA	NA	0.69	1.51	2	1	NA	2	2	2	2	1
1678	1	35	3	5	1	5	106380.5996	49774.62106	0	0	NA	NA	NA	NA	NA	NA	NA	2	2	2	2	2	2	2	NA
1679	2	14	4	NA	5	3.89	6798.809017	2947.050624	7029.307949	3051.734582	21.06	34.95	0.5	4.4	133	0.42	0.19	NA	NA	NA	NA	NA	NA	2	NA
1680	1	16	3	NA	5	0.07	40065.06252	17333.96466	40616.81182	18111.70572	42.93	34.17	NA	NA	NA	NA	NA	NA	2	NA	NA	NA	NA	2	NA
1681	2	19	1	NA	1	NA	2206.706516	1436.179266	2290.321689	1586.085964	15.21	28.62	NA	NA	NA	NA	NA	NA	2	NA	NA	NA	NA	2	NA
1682	2	52	3	1	5	2.47	70642.84507	37264.64591	74685.11898	36836.93036	17.54	34.45	0.7	4.1	240	0.69	2.31	2	2	NA	2	2	2	1	NA
1683	2	0	1	NA	NA	2.93	4312.924324	2406.529633	4707.869167	2633.274014	5.46	NA	NA	NA	NA	NA	NA	NA	NA	NA	NA	NA	NA	NA	NA
1684	1	66	1	1	1	1.81	2838.511634	1728.778315	2909.795251	1954.417994	14.11	24.01	0.8	4.5	230	0.25	2.78	1	1	1	2	2	2	2	0
1685	2	25	4	4	NA	2.54	33110.10456	15136.44537	34544.54503	15424.90953	5.75	25.38	0.5	4.5	186	0.13	1.94	2	1	NA	2	2	2	2	NA
1686	1	77	1	2	NA	1	2270.809308	1383.022652	2541.667788	1392.597901	10.17	32.38	1.9	4.3	204	0.16	3.68	2	1	NA	2	2	2	2	0
1687	2	17	5	NA	5	0.92	5977.117678	3296.310763	6114.701121	3630.680577	9.04	43.14	0.6	4.1	163	2.14	0.5	NA	1	NA	NA	NA	NA	2	NA
1688	1	6	3	NA	NA	5	50422.42749	20871.12926	54054.14833	22058.62763	NA	15.41	NA	NA	NA	0.01	0.07	NA	NA	NA	NA	NA	NA	2	NA
1689	2	61	3	4	2	NA	46083.92572	23371.22511	0	0	NA	NA	NA	NA	NA	NA	NA	1	2	1	1	2	2	2	NA
1690	1	41	1	1	3	1.81	10177.84238	5963.754709	13572.96975	6166.445521	17.2	23.68	0.6	4.6	189	0.13	2.56	1	NA	NA	2	2	2	2	20
1691	1	60	3	3	5	0.6	26311.03281	13805.263	34471.643	15955.49915	22.51	33.98	0.9	4.5	167	0.63	0.74	1	1	2	1	2	1	2	12
1692	2	23	1	2	NA	0.49	1911.557218	1036.845516	2008.200856	1129.121974	30.6	27.72	0.3	3.6	175	0.85	1.42	2	2	2	2	2	2	2	1
1693	1	25	1	4	1	1.55	24717.49443	13069.35424	24828.63812	14400.75986	7.8	24.37	0.7	4.4	157	0.04	0.34	2	2	NA	2	2	2	2	NA
1694	2	7	1	NA	NA	0.18	5796.539012	3525.055834	0	0	NA	NA	NA	NA	NA	NA	NA	NA	NA	NA	NA	NA	NA	2	NA
1695	1	78	3	3	1	NA	26678.63638	14203.336	30091.49417	17391.92316	34.54	25.04	0.9	4.4	211	0.26	2.46	1	2	2	2	2	2	2	1
1696	2	51	3	5	1	5	84733.60223	44697.62906	90617.45249	46265.40398	14	26.18	0.5	5.2	192	0.17	0.13	1	1	2	2	2	2	2	4
1697	2	19	2	NA	5	0.44	41887.69003	19196.10597	44711.31898	21715.28693	21.41	21	0.5	4.4	160	0.15	0.33	NA	2	NA	NA	NA	NA	2	NA
1698	2	4	1	NA	NA	NA	6983.847459	3951.04608	7084.071362	4135.865441	9.39	14.64	NA	NA	NA	NA	NA	NA	NA	NA	NA	NA	NA	2	NA
1699	1	10	4	NA	NA	NA	12676.90304	5689.129328	12746.39479	5700.149877	16.14	17.53	NA	NA	NA	0.12	1.04	NA	NA	NA	NA	NA	NA	2	NA
1700	2	58	3	4	1	5	83604.57846	44102.0603	94554.68135	45648.94558	22.43	26.18	0.7	4.7	207	0.1	0.14	1	2	1	2	2	2	2	4
1701	1	82	3	4	NA	1.7	14027.78292	7625.108407	14893.65292	9253.268099	20.39	28.99	1.1	4.3	198	0.17	2.94	2	1	2	2	2	2	2	2
1702	2	31	1	4	4	0.47	19816.23722	10928.75699	21615.37841	11751.16705	12.66	33.13	0.4	3.9	190	1.54	2.84	1	2	NA	2	2	2	2	1
1703	2	1	3	NA	NA	5	32450.20364	14965.47815	37270.77185	16197.91982	8.3	NA	NA	NA	NA	NA	NA	NA	NA	NA	NA	NA	NA	2	NA
1704	2	35	5	4	1	3.71	11769.26129	6383.751256	13046.69975	6485.804226	24.04	20.68	0.5	4.9	178	0.06	0.12	2	2	NA	2	2	2	2	3
1705	1	80	5	3	1	4.52	16517.97636	8978.70755	18942.32464	10895.89599	21.15	27.94	0.9	4.2	166	0.21	1.22	2	2	2	2	2	2	3	2
1706	2	27	2	4	1	3.89	6016.215928	2503.236941	6804.189323	2674.785965	26.48	20.07	0.4	3.5	285	1.03	2.87	2	2	2	2	2	2	2	0
1707	2	55	2	5	2	5	65802.94425	34711.56088	0	0	NA	NA	NA	NA	NA	NA	NA	1	2	2	2	2	2	2	NA
1708	1	7	1	NA	NA	0.65	7172.3155	4119.351548	7394.553804	4157.848092	20.81	14.03	NA	NA	NA	0.01	0.46	NA	NA	NA	NA	NA	NA	2	NA
1709	2	8	2	NA	NA	2.69	72280.90738	33344.97589	77859.36971	35225.17331	16.46	23.13	NA	NA	NA	0.1	0.11	NA	NA	NA	NA	NA	NA	2	NA
1710	1	13	4	NA	NA	1.82	4535.38537	2226.458645	4910.176698	2446.865806	21.66	19.84	0.6	4.6	191	0.01	0.69	NA	NA	NA	NA	NA	NA	2	NA
1711	1	69	3	4	1	5	45144.51856	23687.09569	51770.39292	25056.92696	22.16	30.79	0.9	4.4	169	0.32	0.2	1	1	1	2	2	2	2	5
1712	2	45	1	1	1	1.06	10218.98891	5965.343132	10055.74799	5945.324446	28.07	26.14	0.4	4.7	216	0.95	0.92	2	2	1	2	2	2	2	NA
1713	1	0	2	NA	NA	1.78	14442.222	6176.734949	14484.53931	6481.453366	17.62	NA	NA	NA	NA	NA	NA	NA	NA	NA	NA	NA	NA	NA	NA
1714	2	18	1	NA	5	1.5	2421.916565	1565.617197	2503.50893	1632.60879	7.85	23.31	0.3	4.6	157	0.1	0.26	NA	2	NA	NA	NA	NA	2	NA
1715	1	55	4	1	5	2.22	23630.85953	11896.06247	26852.80225	12798.08809	19.37	21.04	0.9	4.5	194	0.01	2.14	2	2	NA	2	2	2	3	NA
1716	1	0	5	NA	NA	1.26	7744.359226	3193.675734	8290.157511	3654.062357	19.82	NA	NA	NA	NA	NA	NA	NA	NA	NA	NA	NA	NA	NA	NA
1717	2	15	1	NA	5	0.79	2305.562475	1217.371455	2361.740104	1259.73944	9.63	32.47	0.4	4.6	138	0.06	0.3	NA	NA	NA	NA	NA	NA	2	NA
1718	2	0	1	NA	NA	0.72	1869.815283	1187.986529	1921.410004	1252.889724	NA	NA	NA	NA	NA	NA	NA	NA	NA	NA	NA	NA	NA	NA	NA
1719	1	0	1	NA	NA	3.01	5552.071027	3462.603104	5524.378261	3598.720041	9.3	NA	NA	NA	NA	NA	NA	NA	NA	NA	NA	NA	NA	NA	NA
1720	2	36	1	2	NA	1.81	21269.17155	11730.05777	21764.36751	12612.76725	16.23	22.88	0.6	4.7	159	0.12	0.2	2	2	NA	2	2	2	2	2
1721	1	59	3	3	1	5	72475.37318	36218.64013	81690.21945	39418.53217	22.67	29.61	1.1	4.4	204	0.03	2.64	2	2	2	2	2	2	2	2
1722	2	16	3	NA	5	0.75	33586.60081	15762.35154	36178.7319	17830.90732	24.93	34.35	0.5	4.8	147	0.46	0.4	NA	2	NA	NA	NA	NA	2	NA
1723	1	68	3	4	NA	3.64	37285.61631	19563.57027	39587.08452	20694.93693	31.94	25.28	0.8	4.4	245	0.06	0.1	1	1	2	2	2	2	2	7
1724	1	12	3	NA	NA	5	41030.84998	17908.54302	40914.63719	18400.83417	9.29	20.05	0.4	4.6	179	0.03	0.16	NA	NA	NA	NA	NA	NA	2	NA
1725	2	14	4	NA	5	1.06	4666.297101	2022.679818	4773.707605	2130.524858	9.58	46.78	0.5	4.3	172	0.85	0.41	NA	NA	NA	NA	NA	NA	2	NA
1726	1	5	3	NA	NA	3.01	48302.96738	20712.20355	48444.50043	20690.74579	7.25	16.43	NA	NA	NA	0.01	0.31	NA	NA	NA	NA	NA	NA	2	NA
1727	1	71	3	5	1	NA	40523.12562	21573.95006	43024.43027	23294.69688	13.53	23.96	0.8	4.3	244	0.12	0.05	1	2	2	2	2	2	2	6
1728	1	77	3	1	1	0.62	21546.98523	11471.3161	25800.94487	12510.48262	23.7	28.76	1.1	4.2	235	0.41	2.63	1	1	1	2	2	2	2	3
1729	2	64	4	3	5	1.2	11298.56777	6503.334605	11995.69696	7415.458359	18.07	37.81	0.9	4	237	0.17	0.27	2	1	1	2	2	2	1	NA
1730	1	60	1	1	1	1.13	1607.8549	977.063351	1945.456275	1154.86282	7.81	25.49	0.9	4.8	205	0.04	1.87	2	2	1	2	2	2	2	4
1731	2	14	3	NA	5	3.52	33778.77673	13554.49469	36201.91252	14773.29839	17.05	21.81	0.6	4.7	175	0.01	0.15	NA	NA	NA	NA	NA	NA	2	NA
1732	1	37	3	4	1	4.11	83252.81272	38953.31687	85586.64174	40519.44161	42.88	27.24	0.7	4.5	232	0.02	0.43	2	2	1	2	2	2	2	1
1733	2	1	3	NA	NA	0.53	18921.72079	8726.373559	18977.16353	8792.347727	6.78	NA	NA	NA	NA	NA	NA	NA	NA	NA	NA	NA	NA	2	NA
1734	2	0	4	NA	NA	5	5839.888521	2366.750374	6593.850746	2439.799757	13.13	NA	NA	NA	NA	NA	NA	NA	NA	NA	NA	NA	NA	NA	NA
1735	2	0	4	NA	NA	1.6	5275.966905	2129.067067	5227.593737	2153.669298	4.85	NA	NA	NA	NA	NA	NA	NA	NA	NA	NA	NA	NA	NA	NA
1736	2	48	1	4	1	0.67	9608.961547	5667.745056	9867.216735	5760.287294	13.01	27.18	0.8	4.4	183	1.11	0.23	1	1	2	2	2	2	2	10
1737	2	64	1	3	1	4.32	1903.271115	1222.489571	1978.663457	1254.312644	21.6	29.4	0.5	4.3	171	1.17	0.47	2	1	1	2	2	2	2	NA
1738	1	18	1	NA	5	0.33	1939.541842	1291.296769	1935.352883	1328.430004	10.01	25.83	0.6	4.8	170	0.09	3.09	NA	2	NA	NA	NA	NA	2	NA
1739	2	5	4	NA	NA	4.35	13475.48038	6232.796512	0	0	NA	NA	NA	NA	NA	NA	NA	NA	NA	NA	NA	NA	NA	2	NA
1740	1	12	1	NA	NA	0.81	2478.652795	1673.861397	2473.299482	1639.83524	10.85	23.69	0.3	4.9	164	0.04	0.21	NA	NA	NA	NA	NA	NA	2	NA
1741	1	53	3	3	1	2.97	70081.50435	35022.33482	76542.50417	36627.4234	45.58	34.76	0.9	4.5	193	0.23	0.36	2	2	2	2	2	2	2	2
1742	2	17	1	NA	5	1.62	4638.95557	2998.793898	4801.472295	3122.730406	23.97	30.04	0.4	4.4	139	0.07	2.21	NA	2	NA	NA	NA	NA	2	NA
1743	2	75	3	3	1	1.81	43882.1845	25231.6314	46814.98497	30734.90667	13.32	23.35	0.6	4.9	201	0.09	2.64	2	1	1	2	2	2	2	6
1744	1	2	3	NA	NA	4.11	36171.94363	15838.47022	39205.83216	17103.53381	12.83	18.57	NA	NA	NA	NA	NA	NA	NA	NA	NA	NA	NA	2	NA
1745	2	10	1	NA	NA	3.98	5692.327731	3461.681709	6182.187115	3474.370332	20.88	13.66	NA	NA	NA	0.4	0.24	NA	NA	NA	NA	NA	NA	2	NA
1746	2	0	1	NA	NA	0.49	1848.545153	1220.854782	2007.674885	1298.220739	7.37	NA	NA	NA	NA	NA	NA	NA	NA	NA	NA	NA	NA	NA	NA
1747	1	12	4	NA	NA	0.88	6608.070228	3243.956993	6644.29409	3255.200343	26.05	25.57	0.6	4.6	179	0.01	2.31	NA	NA	NA	NA	NA	NA	2	NA
1748	1	20	5	4	5	2.44	34732.00264	14990.06055	36058.19651	15078.97092	50.95	24.6	1.2	4.3	182	0.14	0.34	2	2	NA	2	2	2	2	5
1749	1	17	1	NA	6	NA	2347.122282	1508.074384	2342.053044	1528.292454	NA	26.52	NA	NA	NA	NA	NA	NA	2	NA	NA	NA	NA	2	NA
1750	2	81	3	1	2	2.87	21554.78356	9718.103921	24904.41895	14070.83507	16.27	28.02	0.9	4.4	217	0.11	2.04	2	1	2	2	2	2	2	0
1751	1	44	4	4	1	NA	20793.55272	10467.72766	21750.62207	10713.36867	5.75	24.93	1	4.2	170	0.94	2.13	1	2	NA	2	2	2	2	1
1752	2	34	4	4	4	2.99	25673.99622	12028.34009	27461.74434	12052.46596	23.92	31.63	0.4	4.6	193	0.53	0.27	2	2	2	2	2	2	2	7
1753	2	13	1	NA	NA	NA	2034.586215	1136.281619	2046.42657	1128.454085	12.94	16.57	0.4	4.7	170	0.01	0.65	NA	NA	NA	NA	NA	NA	2	NA
1754	1	82	3	2	1	2.71	14027.78292	7625.108407	16797.24796	9253.268099	23.65	26.63	1	4.4	228	0.13	3.32	2	2	2	2	2	2	2	10
1755	1	24	3	2	6	5	84830.89826	39091.53834	0	0	NA	NA	NA	NA	NA	NA	NA	1	2	NA	2	2	2	2	NA
1756	2	15	4	NA	5	3.89	8158.481093	3477.606296	8922.707531	3463.963553	NA	17.67	0.5	5.1	187	0.03	0.19	NA	NA	NA	NA	NA	NA	2	NA
1757	2	0	5	NA	NA	1.27	20946.73229	8855.689513	21008.10853	8858.485306	4.98	NA	NA	NA	NA	NA	NA	NA	NA	NA	NA	NA	NA	NA	NA
1758	1	2	2	NA	NA	1.16	6673.283388	3120.117603	6612.098801	3229.143933	7.01	NA	NA	NA	NA	NA	NA	NA	NA	NA	NA	NA	NA	2	NA
1759	1	48	4	5	1	0	20272.74071	10205.54456	22795.57571	10979.38571	NA	29.41	0.9	4.4	176	0.23	2.27	1	2	NA	2	2	2	2	NA
1760	2	47	1	1	1	2.05	7743.735579	4603.29297	7620.035036	4521.245498	14.88	46.25	0.5	4.8	237	0.77	4.19	2	2	1	2	2	2	2	2
1761	1	35	1	3	1	2.82	19885.69784	11260.20361	19975.11507	11540.99529	NA	36	NA	NA	NA	NA	NA	1	2	2	2	2	2	2	NA
1762	1	18	4	NA	5	NA	7332.622061	3406.235825	7456.219112	3381.213507	NA	35.21	0.8	4.6	160	0.88	2.36	NA	2	NA	NA	NA	NA	2	NA
1763	2	22	4	5	5	0.6	24446.53446	11175.85216	0	0	NA	NA	NA	NA	NA	NA	NA	2	2	NA	2	2	2	2	NA
1764	1	33	1	3	1	0.74	19936.43479	11288.93322	20026.08016	11570.44132	NA	34.17	0.6	4.2	153	0.16	3.58	1	2	NA	2	2	2	2	2
1765	1	52	4	1	NA	0.47	34652.22579	17444.35246	37461.20721	18534.40875	14.19	20.88	1.3	4.3	179	0.18	3.1	1	2	NA	2	2	2	2	0
1766	1	25	3	2	1	2.67	66963.74689	30858.0474	80402.71186	32458.35923	62.69	32.85	0.7	4.4	171	0.35	1.48	1	2	NA	2	2	2	2	1
1767	1	19	1	NA	5	0.31	5571.203878	3614.561857	5954.400539	3729.689946	51.97	21.1	0.8	4.9	169	0.17	0.22	NA	2	NA	NA	NA	NA	2	NA
1768	1	34	3	3	5	1.68	83252.81272	38953.31687	89169.21405	44124.85526	59.16	19.02	0.8	4.7	172	0.19	2.85	1	2	NA	2	2	2	2	6
1769	2	11	1	NA	NA	1.59	4883.907232	3096.313045	4912.329323	3107.662427	22.25	24.7	NA	NA	NA	0.04	0.14	NA	NA	NA	NA	NA	NA	2	NA
1770	2	16	3	NA	5	1.14	42971.09221	20166.538	46927.60116	21352.01198	20.08	19.89	0.5	4.8	180	0.06	0.34	NA	2	NA	NA	NA	NA	2	NA
1771	2	12	3	NA	NA	NA	27229.40117	10926.41029	27932.59018	11360.40719	14.8	25.51	0.4	4.8	153	0.4	0.07	NA	NA	NA	NA	NA	NA	2	NA
1772	2	14	1	NA	5	NA	2867.01995	1503.624053	2963.607479	1596.570184	NA	29.63	0.5	4.5	154	0.08	0.14	NA	NA	NA	NA	NA	NA	2	NA
1773	1	15	2	NA	5	0.7	5213.109231	2688.097977	5241.68625	2697.414755	37.32	21.3	0.6	4.5	149	0.19	0.5	NA	NA	NA	NA	NA	NA	2	NA
1774	2	70	3	2	1	0.93	50989.43884	29318.20146	61515.65339	35712.79921	11.82	31.44	0.7	4.5	265	0.23	0.9	2	1	2	2	2	2	2	NA
1775	1	0	1	NA	NA	0.08	2672.392838	1514.577515	2767.55671	1532.746515	NA	NA	NA	NA	NA	NA	NA	NA	NA	NA	NA	NA	NA	NA	NA
1776	2	28	2	2	5	5	64048.22162	27635.25231	0	0	NA	NA	NA	NA	NA	NA	NA	1	2	NA	2	2	2	2	NA
1777	1	85	3	2	2	NA	13686.61095	7439.656915	16388.71938	9118.753023	6.48	26.1	1.6	4.1	180	0.08	0.12	1	2	NA	9	1	2	2	12
1778	2	49	1	1	1	NA	7510.452704	4429.961653	7712.307333	4491.191664	11.59	37.96	0.5	4.5	205	0.1	0.27	2	2	2	2	2	2	2	6
1779	1	52	1	1	1	1.14	9697.086813	5743.394562	10379.52506	6123.478836	20.07	30.19	0.6	4.6	182	0.25	2.91	2	2	2	2	2	2	2	7
1780	2	19	3	NA	5	1.38	39425.21982	18502.44322	49087.96683	18785.25413	32.59	22.6	0.7	4.8	207	0.08	0.08	NA	2	NA	NA	NA	NA	2	NA
1781	2	40	4	3	1	0.92	19519.87094	10654.72241	19796.631	10690.42536	1.58	41.53	NA	NA	NA	NA	NA	2	1	NA	2	2	2	2	NA
1782	2	62	1	3	NA	1.13	2709.613472	1603.730755	3021.990105	1556.677625	8.01	26.51	0.4	3.2	168	0.57	1.12	2	2	1	2	2	2	2	NA
1783	2	22	1	3	NA	0.86	1911.557218	1036.845516	2497.264031	1129.121974	32.9	33.74	0.3	3.6	196	0.55	1.88	2	2	2	2	2	2	2	NA
1784	2	28	3	5	1	5	94083.90065	39146.58292	105860.9972	42986.68472	17.62	27.99	NA	NA	NA	NA	NA	2	2	NA	2	2	2	2	4
1785	1	40	1	4	1	0.75	19843.21381	11627.22465	19932.44001	12785.89393	36.31	28.97	0.7	4.6	144	0.29	2.04	1	2	2	2	2	2	2	1
1786	1	26	4	4	5	3.76	26895.12134	12511.32759	27142.07867	12926.98323	13.44	43.68	0.9	4.1	204	1.42	0.25	2	2	2	2	2	2	2	1
1787	2	18	1	NA	5	1.34	3153.173094	2038.328691	3276.871849	2122.570339	16.19	34.99	NA	NA	NA	NA	NA	NA	2	NA	NA	NA	NA	2	NA
1788	1	23	1	4	5	1.44	24073.38836	12609.33543	25832.41233	14121.58233	NA	23.06	0.8	4.7	148	0.01	0.39	2	2	NA	2	2	2	2	2
1789	1	19	1	NA	5	NA	2269.460633	1472.411712	2264.559127	1595.378766	13.47	26.36	0.8	5.7	192	0.03	0.16	NA	2	NA	NA	NA	NA	2	NA
1790	1	43	1	1	1	0.72	9735.886054	5704.788317	0	0	NA	NA	NA	NA	NA	NA	NA	1	2	NA	2	2	2	2	NA
1791	1	49	4	4	3	0	19019.50737	10319.99073	19194.14896	10241.25943	42.52	24.81	0.7	4.3	209	0.89	2.1	1	1	1	2	2	2	2	0
1792	1	50	3	3	1	1.06	26326.06688	13156.11497	29139.00634	13719.19829	64.54	46.75	0.5	4.4	273	0.97	1.24	1	1	1	2	2	2	2	3
1793	2	63	4	2	2	1.63	15082.53856	8681.347668	16013.14128	9898.948161	18.72	26.41	0.6	4.5	174	0.04	1.38	1	1	2	2	2	2	2	NA
1794	1	30	3	5	1	5	76452.52335	35771.51654	83500.88431	37816.16652	26.24	25.17	0.9	4.6	237	0.03	0.15	2	2	2	2	2	2	2	1
1795	1	2	3	NA	NA	0.89	34552.46949	15266.39429	36817.80035	16087.79734	17.89	NA	NA	NA	NA	NA	NA	NA	NA	NA	NA	NA	NA	2	NA
1796	1	47	1	2	1	NA	10054.83605	5501.527929	0	0	NA	NA	NA	NA	NA	NA	NA	1	NA	NA	2	2	2	2	NA
1797	1	13	4	NA	NA	1.13	5669.01488	2782.966861	6187.481817	2903.199846	34.89	17.89	0.4	4.8	171	0.01	1.66	NA	NA	NA	NA	NA	NA	2	NA
1798	1	51	2	5	NA	2.69	95894.53217	47922.06509	104735.3035	50118.35382	60.96	28.52	0.9	4.7	257	0.07	0.32	1	2	1	2	2	2	2	5
1799	2	66	1	2	1	0.68	2462.47422	1581.671171	3005.829831	1667.709259	8.18	26.18	0.3	4.6	210	0.13	1.55	2	2	2	2	2	2	2	0
1800	2	29	1	2	NA	1.76	12578.56737	6822.726019	12377.6339	6931.7966	29.44	23.98	0.4	4.5	132	0.19	2.21	2	2	NA	2	2	2	2	NA
1801	1	17	1	NA	5	0.63	2470.674294	1602.957863	2547.229552	1682.075741	9.8	20.62	0.7	5	132	0.44	3	NA	2	NA	NA	NA	NA	2	NA
1802	1	31	1	2	1	NA	20480.69945	11597.1211	23922.07503	12994.32106	26.27	29.14	0.6	4.8	213	0.06	1.75	2	2	NA	2	2	2	2	2
1803	1	18	3	NA	5	2.4	41494.77936	17482.4135	43690.30186	18357.11834	14.18	25.15	0.7	5.2	186	0.23	0.12	NA	2	NA	NA	NA	NA	2	NA
1804	1	2	5	NA	NA	4.24	7239.673161	3384.935174	8174.3554	3537.282301	8.36	17.01	NA	NA	NA	NA	NA	NA	NA	NA	NA	NA	NA	2	NA
1805	2	71	3	2	NA	1.46	45757.45035	26309.88257	52868.20489	32048.33538	32.37	22.16	0.8	4.8	193	0.09	2.96	1	1	1	2	2	2	2	2
1806	2	61	3	2	2	1.92	38189.41969	19367.56711	0	0	NA	NA	NA	NA	NA	NA	NA	1	2	2	2	2	2	2	NA
1807	2	72	3	4	1	2.22	38640.71147	22217.85902	44645.51751	23616.20583	6.85	41.55	0.7	4.1	178	1.52	0.98	2	1	1	2	2	2	2	2
1808	2	25	4	4	5	NA	6277.977582	2941.250312	6715.129731	3126.099571	14.27	31.82	0.4	3.5	239	0.59	2.14	1	1	NA	2	2	2	2	8
1809	1	51	3	5	1	5	70420.81834	35191.90264	76913.10041	36804.76259	25.67	28.43	0.8	4.1	204	0.16	0.09	2	1	2	2	2	2	2	4
1810	1	1	5	NA	NA	0.5	8825.067274	4227.503593	9447.030492	4234.588867	11.58	NA	NA	NA	NA	NA	NA	NA	NA	NA	NA	NA	NA	2	NA
1811	1	13	4	NA	NA	1.63	5395.744394	2694.152428	5971.822679	2773.077403	14.96	28.96	0.4	4.7	158	0.17	0.21	NA	NA	NA	NA	NA	NA	2	NA
1812	1	7	3	NA	NA	1.99	56183.96369	24803.77995	56957.69173	26560.97896	16.1	13.5	NA	NA	NA	0.04	0.32	NA	NA	NA	NA	NA	NA	2	NA
1813	2	19	1	NA	5	1.89	3372.128539	2194.664789	3460.587452	2359.327718	14.73	22.11	0.5	4.5	206	0.28	2.56	NA	2	NA	NA	NA	NA	2	NA
1814	1	37	3	5	5	5	92603.18668	43328.28112	103391.3644	46077.90597	32.1	21.5	0.8	4.7	174	0.17	0.27	2	2	2	2	2	2	2	3
1815	2	42	4	4	5	1.15	29313.92792	15622.76614	32123.30762	16276.93321	12.69	57.08	0.8	4	133	0.98	2.48	2	1	2	2	2	2	2	0
1816	2	15	5	NA	5	NA	34295.31823	13438.35228	36310.10299	14041.19559	17.86	18.58	0.5	4.8	158	0.04	2.21	NA	NA	NA	NA	NA	NA	2	NA
1817	2	72	3	2	2	1.3	64266.06964	36952.07517	84832.47535	48884.91887	46	29.8	0.5	4.4	271	0.42	2.33	1	2	NA	2	2	2	2	0
1818	2	17	1	NA	5	0.95	1845.269763	1192.851198	1856.008383	1392.601437	23.02	24.53	0.4	5.1	195	0.04	0.4	NA	2	NA	NA	NA	NA	2	NA
1819	2	14	3	NA	5	NA	38991.80207	15278.63275	0	0	NA	NA	NA	NA	NA	NA	NA	NA	NA	NA	NA	NA	NA	2	NA
1820	2	7	1	NA	NA	0.88	4983.300803	3030.500361	5368.650768	3041.60851	38.74	15.41	NA	NA	NA	0.02	0.34	NA	NA	NA	NA	NA	NA	2	NA
1821	2	40	3	4	1	4.17	129746.5944	63555.30552	144690.8397	68145.64446	11.52	17.04	0.4	4.4	169	0.13	0.32	2	2	2	2	2	2	2	0
1822	1	78	5	1	1	NA	26009.74309	13847.22649	29337.03287	15548.15226	16.55	24.3	0.9	4.2	190	0.14	1.99	1	2	1	2	2	2	2	2
1823	2	9	4	NA	NA	1.3	9195.993714	4181.878603	9137.022067	4447.006815	25.26	19.29	NA	NA	NA	NA	NA	NA	NA	NA	NA	NA	NA	2	NA
1824	1	68	1	1	1	0.78	3745.596716	2270.50899	3938.888052	2516.136777	2.96	29.65	1.4	4.7	224	0.27	2.28	1	2	1	2	2	2	2	0
1825	1	75	1	1	1	1.14	3874.521547	2359.753876	3971.822507	2667.748314	8.85	27.86	1	4	172	0.38	0.41	1	1	1	2	2	2	2	NA
1826	2	4	3	NA	NA	0.75	35298.1505	15389.69815	35401.57799	15373.75448	19.18	16.54	NA	NA	NA	1.09	0.26	NA	NA	NA	NA	NA	NA	2	NA
1827	2	18	1	NA	5	1.03	1937.533252	1252.493758	1948.808803	1332.537993	NA	29.77	0.5	4.7	169	0.23	0.4	NA	2	NA	NA	NA	NA	2	NA
1828	2	18	1	NA	5	NA	3372.128539	2194.664789	3460.587452	2359.327718	14.45	24.74	0.5	4.9	225	0.76	0.29	NA	1	NA	NA	NA	NA	2	NA
1829	1	17	4	NA	5	1.13	5703.190349	2638.260918	5949.207746	2775.667609	13.26	40.97	1	4.5	164	0.84	3.7	NA	2	NA	NA	NA	NA	2	NA
1830	1	84	3	4	1	3.16	12076.53154	6564.463017	13523.68035	7747.88375	28.94	24.71	1.2	4	171	0.72	2.4	1	2	2	1	2	2	2	0
1831	2	15	4	NA	5	NA	8158.481093	3477.606296	8665.909016	3463.963553	25.75	23.99	0.5	4.7	112	0.01	2.5	NA	NA	NA	NA	NA	NA	2	NA
1832	1	0	1	NA	NA	2.82	3410.452183	2126.961679	3393.441439	2210.573777	1.21	NA	NA	NA	NA	NA	NA	NA	NA	NA	NA	NA	NA	NA	NA
1833	1	13	1	NA	NA	0.83	3094.87441	2090.002607	3088.190202	2078.530757	28.09	27.16	0.4	4.9	163	0.33	0.17	NA	NA	NA	NA	NA	NA	2	NA
1834	1	9	3	NA	NA	4.32	64326.09674	28398.323	0	0	NA	NA	NA	NA	NA	NA	NA	NA	NA	NA	NA	NA	NA	2	NA
1835	1	29	1	4	1	2.99	23674.52477	12517.88492	25287.53014	13793.11107	NA	27.32	NA	NA	NA	NA	NA	1	2	NA	2	2	2	2	3
1836	1	13	1	NA	NA	1.56	3458.944012	2276.287055	3539.949121	2270.602506	6.58	21.08	0.5	5	170	3.4	0.19	NA	NA	NA	NA	NA	NA	2	NA
1837	2	47	3	5	1	5	82605.03807	41960.45547	93618.44391	46690.36956	25.03	19.12	0.6	4.5	140	0.01	0.61	1	2	2	2	2	2	2	1
1838	1	10	3	NA	NA	3.84	58569.3719	24243.35742	0	0	NA	NA	NA	NA	NA	NA	NA	NA	NA	NA	NA	NA	NA	2	NA
1839	1	70	1	1	1	1.82	1457.654891	883.602477	1532.877101	880.285209	22.92	24.7	0.6	4.5	222	0.5	1.98	2	2	NA	2	2	2	2	NA
1840	2	2	3	NA	NA	0.6	18586.40515	8349.845505	19804.96804	8799.106044	4.3	15.33	NA	NA	NA	NA	NA	NA	NA	NA	NA	NA	NA	2	NA
1841	2	29	3	4	1	4.32	7945.716412	3306.066651	8269.865718	3424.572355	20.27	26.68	0.4	4	212	0.48	0.06	1	2	2	2	2	2	2	8
1842	1	9	1	NA	NA	0.49	7172.3155	4119.351548	7340.284163	4104.982017	14.31	24.31	NA	NA	NA	0.23	1.85	NA	NA	NA	NA	NA	NA	2	NA
1843	2	9	1	NA	NA	0.83	5692.327731	3461.681709	6182.187115	3694.646274	18.43	15.67	NA	NA	NA	0.04	0.23	NA	NA	NA	NA	NA	NA	2	NA
1844	1	8	1	NA	NA	0.9	5983.267499	3520.134091	5970.345034	3507.854809	20.61	23.62	NA	NA	NA	0.05	0.8	NA	NA	NA	NA	NA	NA	2	NA
1845	2	15	1	NA	5	2.99	1962.154403	1046.577645	2252.293565	1039.368057	4.99	27.61	0.5	4.4	149	0.09	0.53	NA	NA	NA	NA	NA	NA	2	NA
1846	1	62	3	4	1	NA	54236.56477	28457.64536	62196.88144	30103.35884	77.37	28.11	1	4.8	199	0.12	0.26	2	1	2	2	2	2	2	2
1847	1	14	1	NA	5	1.19	2426.523669	1638.658027	2421.282943	1662.297634	20.95	28.44	0.7	5.1	131	0.06	0.14	NA	NA	NA	NA	NA	NA	2	NA
1848	2	27	1	2	5	NA	15725.59947	8529.704023	15474.39446	9524.956648	19.22	23.06	0.5	5.1	187	0.1	0.18	1	2	NA	2	2	2	2	3
1849	1	27	2	2	1	2.12	66081.50348	30451.49445	65983.21555	34118.05839	38.18	28.28	0.7	4.4	160	0.11	3.14	2	2	NA	2	2	2	2	1
1850	2	44	4	5	4	5	32972.10689	17572.38117	34400.56885	18033.59812	8.6	27.75	0.6	4	188	0.35	0.94	2	2	2	2	2	2	2	NA
1851	1	66	2	1	1	NA	6916.692889	3280.55002	6980.014803	3182.322834	32.12	24.44	0.8	4.7	250	0.32	2.68	1	1	1	2	2	2	2	0
1852	1	14	4	NA	5	0.96	5941.570817	2928.985689	5974.141089	2939.137369	16.84	17.18	0.6	4.4	222	0.01	0.42	NA	NA	NA	NA	NA	NA	2	NA
1853	2	45	1	1	1	0.69	9366.377298	5467.630407	9584.448426	5610.657577	10.51	31.56	0.6	4.6	213	0.17	0.69	2	1	NA	2	2	2	2	NA
1854	1	28	3	3	1	4.06	102022.6651	47013.80047	104882.67	48370.57108	12.36	27.21	1.1	4.6	176	0.31	0.39	1	2	NA	2	2	2	2	2
1855	1	69	4	3	1	5	9776.874344	4779.77132	10867.72071	4799.49085	17.19	25.52	10.1	4.4	180	0.39	2.95	2	1	2	2	2	2	2	1
1856	2	18	1	NA	5	4.35	5184.802485	3351.649702	5630.986238	3425.972151	27.95	21.13	0.5	4.5	112	0.03	0.17	NA	2	NA	NA	NA	NA	2	NA
1857	1	7	3	NA	NA	NA	56962.0816	28398.323	56800.74636	28587.6023	11.97	14.9	NA	NA	NA	0.05	0.04	NA	NA	NA	NA	NA	NA	2	NA
1858	1	45	4	3	1	2.87	20793.55272	10467.72766	21587.526	11121.83118	8.4	23.61	0.8	4.5	276	0.02	2.48	2	2	2	2	2	2	2	1
1859	2	21	2	2	NA	0.18	71105.35637	29585.63271	94969.22556	30191.34775	16.99	19.72	0.5	4.8	259	0.34	0.31	2	2	NA	2	2	2	2	0
1860	1	16	3	NA	5	3.46	37065.73599	16036.31986	39505.64589	16755.83814	29.55	20.09	1	5.2	174	0.03	0.26	NA	2	NA	NA	NA	NA	2	NA
1861	2	67	1	1	1	1.09	1965.793496	1163.488268	2192.41916	1129.351762	0	34.8	0.6	4.2	229	1.28	4.91	2	2	NA	2	2	2	1	NA
1862	2	0	1	NA	NA	2.27	4312.924324	2406.529633	4838.607347	2435.398566	16.15	NA	NA	NA	NA	NA	NA	NA	NA	NA	NA	NA	NA	NA	NA
1863	2	8	4	NA	NA	NA	11660.95347	5410.935762	11586.17465	5400.136519	16.08	16.64	NA	NA	NA	0.01	1.08	NA	NA	NA	NA	NA	NA	2	NA
1864	2	17	4	NA	5	0.47	5482.278055	3163.247878	5447.121554	3240.33605	21.42	30.08	0.6	4	156	0.18	2.18	NA	2	NA	NA	NA	NA	2	NA
1865	2	66	4	3	1	NA	17427.08488	10030.84342	18502.34767	11894.52306	12.91	23.83	0.7	4.1	219	0.09	0.28	1	2	1	2	2	2	2	2
1866	2	51	3	4	4	5	46448.21668	24501.79273	52262.44343	26062.90076	23.97	27.11	0.5	4.6	211	0.17	0.34	1	2	1	2	2	2	2	12
1867	2	71	3	3	5	1.2	80744.54904	46426.96625	0	0	NA	NA	NA	NA	NA	NA	NA	2	1	2	2	1	2	2	NA
1868	2	41	3	4	1	NA	89318.4115	45370.61317	101226.8851	49178.94238	9.33	23.44	0.8	4.4	220	0.06	0.31	2	2	1	2	2	2	2	2
1869	2	39	3	4	1	1.14	123218.8135	56346.54456	130269.5515	57401.79766	9.75	27.53	0.5	4.2	305	0.62	0.14	2	2	1	2	2	2	1	1
1870	2	0	1	NA	NA	0.6	1736.844624	1147.083187	1886.358753	1219.774214	NA	NA	NA	NA	NA	NA	NA	NA	NA	NA	NA	NA	NA	NA	NA
1871	1	65	2	2	1	NA	37410.93969	19629.3268	42196.72466	23547.84945	8.33	26.15	NA	NA	NA	NA	NA	1	1	1	2	2	1	2	1
1872	1	8	3	NA	NA	NA	60104.94072	26534.79081	64061.44222	28794.59311	8.99	15.42	NA	NA	NA	0.23	0.67	NA	NA	NA	NA	NA	NA	2	NA
1873	2	55	2	1	1	0.89	23645.45594	12934.63936	24998.47916	12898.39133	10.79	23.46	0.5	4.4	212	0.26	1.2	2	2	1	2	2	2	1	NA
1874	1	16	4	NA	5	NA	6822.208493	3169.132513	6937.202126	3145.851964	12.1	51.07	0.5	4.6	231	0.47	0.22	NA	2	NA	NA	NA	NA	2	NA
1875	1	49	1	3	1	1.02	9029.501138	5347.996644	9304.981479	5390.34404	37.51	26.93	0.8	4.9	235	0.15	2.65	1	2	NA	1	2	2	2	2
1876	2	41	3	5	1	3.97	72115.75697	36632.2694	81730.66809	39707.11746	NA	21.04	0.7	4.7	136	0.03	1.17	1	2	2	2	2	2	2	5
1877	1	31	4	5	5	1.02	29796.32979	12859.86277	31740.18829	13431.34702	35.9	21.1	0.9	4.8	183	0.05	1.9	2	2	NA	2	2	2	2	8
1878	2	1	2	NA	NA	1.2	15966.39039	7569.410957	16013.17369	8267.339154	24.16	NA	NA	NA	NA	NA	NA	NA	NA	NA	NA	NA	NA	2	NA
1879	2	10	4	NA	NA	5	9782.095141	4519.591144	0	0	NA	NA	NA	NA	NA	NA	NA	NA	NA	NA	NA	NA	NA	2	NA
1880	1	0	2	NA	NA	0.47	4273.553876	1762.359534	4234.37142	1735.87189	14.83	NA	NA	NA	NA	NA	NA	NA	NA	NA	NA	NA	NA	NA	NA
1881	1	8	1	NA	NA	NA	6670.09872	3830.908092	6876.77555	3866.709048	10.79	14.77	NA	NA	NA	0.04	0.07	NA	NA	NA	NA	NA	NA	2	NA
1882	1	34	3	3	1	1.36	93844.13746	43908.91194	102250.1556	48305.86459	12.12	19.72	0.8	4.8	201	0.01	2.31	1	2	NA	2	2	2	2	2
1883	1	16	1	NA	5	0.78	2217.111747	1438.448086	2212.323302	1695.222168	59.81	20.38	0.6	4.9	137	0.02	2.65	NA	2	NA	NA	NA	NA	2	NA
1884	2	38	1	3	6	0.02	13159.94703	7390.848787	12949.72645	7377.198135	9.18	32.38	0.4	4.6	185	0.22	1.82	1	2	NA	2	2	2	2	2
1885	1	80	3	3	1	1.16	13686.61095	7439.656915	14531.42198	8993.349201	19.48	21.65	1.1	3.9	207	1.14	0.47	1	2	2	2	2	2	2	NA
1886	1	0	1	NA	NA	NA	1866.228208	1057.684051	2209.479283	1070.372118	NA	NA	NA	NA	NA	NA	NA	NA	NA	NA	NA	NA	NA	NA	NA
1887	1	32	3	5	1	1.4	89871.33831	43908.91194	92061.5053	46142.74763	25.9	27.86	0.8	4.7	167	0.12	0.27	1	2	NA	2	2	2	2	3
1888	1	19	1	NA	5	0.87	2772.703357	1845.994146	2766.714964	1912.183418	NA	23.08	0.9	4.8	163	0.04	2.53	NA	2	NA	NA	NA	NA	2	NA
1889	1	15	1	NA	5	2.99	3577.310152	2331.420057	3593.234752	2306.928667	26.79	22.48	0.7	5.2	188	0.01	0.15	NA	NA	NA	NA	NA	NA	2	NA
1890	1	9	1	NA	NA	NA	5745.473358	3380.23273	5803.421804	3368.441467	13.67	28.89	NA	NA	NA	0.75	1.19	NA	NA	NA	NA	NA	NA	2	NA
1891	1	51	4	2	3	NA	29990.30161	15097.48306	30601.03972	15573.04004	31.29	29.04	0.7	4.3	224	0.05	3.65	1	1	NA	2	2	2	2	2
1892	2	75	3	4	1	3.56	35736.38837	20547.91458	38124.77668	25324.40469	10.04	28.85	0.7	4.6	210	0.11	0.41	1	2	1	2	2	2	2	7
1893	1	10	5	NA	NA	NA	65433.93166	28887.40372	71064.69888	33681.06184	51.79	30.73	NA	NA	NA	0.3	0.14	NA	NA	NA	NA	NA	NA	2	NA
1894	2	2	4	NA	NA	4.4	7494.673385	3306.575198	8462.277577	3455.395546	11.94	13.79	NA	NA	NA	NA	NA	NA	NA	NA	NA	NA	NA	2	NA
1895	1	17	5	NA	5	3.53	37245.19736	16113.96299	37758.11335	17649.87168	16.99	21.37	0.8	5.1	157	0.05	0.55	NA	2	NA	NA	NA	NA	2	NA
1896	2	4	3	NA	NA	2.58	41149.01522	18417.37487	47261.81615	19764.01432	16.45	16.93	NA	NA	NA	0.01	0.52	NA	NA	NA	NA	NA	NA	2	NA
1897	1	70	1	3	1	1.01	2131.484861	1298.167942	2185.012896	1293.29429	24.5	31.62	0.9	4.4	267	0.73	0.32	1	1	1	2	1	2	2	0
1898	1	81	3	5	1	5	13234.54082	7193.924303	14051.44766	8730.014933	22.6	22.25	0.6	4.7	154	0.45	0.24	2	2	2	1	2	2	2	1
1899	1	75	3	5	NA	NA	44725.80004	23811.39563	51290.21895	25710.602	22.39	34.94	0.6	4.1	181	0.21	0.6	1	2	2	2	2	2	2	3
1900	2	9	2	NA	NA	NA	45561.58921	18746.45941	49113.98815	19562.4156	16.69	19.09	NA	NA	NA	0.01	0.16	NA	NA	NA	NA	NA	NA	2	NA
1901	1	73	4	1	2	NA	8986.031938	4603.521662	9685.83616	4934.017609	13.8	34.09	1.3	4.5	210	0.13	0.83	1	2	2	2	2	2	2	4
1902	1	28	5	3	5	0.65	97703.63604	47013.80047	97558.31415	46965.51395	5.21	40.67	2.5	4.1	254	0.14	0.39	2	1	1	2	2	2	2	3
1903	1	85	3	3	2	NA	10874.70619	5911.184545	12265.85022	8134.923876	23.8	25.66	1.3	4.1	229	0.08	3.27	1	2	NA	2	2	2	2	1
1904	1	75	3	5	1	4.07	37122.24542	19763.36861	0	0	NA	NA	NA	NA	NA	NA	NA	1	2	1	1	2	2	2	NA
1905	1	72	3	5	1	2.71	29627.04353	15773.02708	33032.68012	17031.08998	25.34	20.08	1.5	4.4	165	0.08	0.23	1	1	2	2	2	1	2	3
1906	2	60	3	1	1	2.13	47161.25098	23917.58505	53210.12825	24984.61159	14.81	25.55	0.6	4.4	211	2.75	2.07	2	1	1	2	2	2	2	0
1907	1	18	1	NA	5	1.4	2177.25209	1412.587392	0	0	NA	NA	NA	NA	NA	NA	NA	NA	2	NA	NA	NA	NA	2	NA
1908	2	49	2	1	1	2.64	72686.82765	36922.35323	0	0	NA	NA	NA	NA	NA	NA	NA	2	2	2	2	2	2	2	NA
1909	1	24	2	2	1	NA	23837.97557	10288.28371	25770.33139	10693.76165	45.14	31.6	0.9	4.6	232	0.41	0.24	2	2	2	2	2	2	2	5
1910	2	82	1	1	1	0.71	2543.366401	1505.334602	0	0	NA	NA	NA	NA	NA	NA	NA	2	1	2	2	2	2	3	NA
1911	2	2	2	NA	NA	2.64	21336.25972	9839.917563	23125.8189	10625.85972	26.55	16.54	NA	NA	NA	NA	NA	NA	NA	NA	NA	NA	NA	2	NA
1912	2	57	1	1	1	NA	8142.734073	4753.327674	8012.659819	4727.602347	13.23	24.84	0.2	4.1	181	4.87	1.19	2	1	NA	2	2	2	2	NA
1913	1	60	3	2	1	1.24	35744.05537	18754.72121	40990.22096	19839.31191	8.5	20.88	1.3	4.4	174	0.2	0.37	1	2	NA	2	2	2	2	2
1914	2	34	3	2	6	1.46	102090.487	46684.80415	102705.8422	49059.8348	31.23	39.31	0.7	4.7	177	0.3	0.23	2	1	2	2	2	2	2	0
1915	2	13	1	NA	NA	NA	3329.540376	1746.195381	3616.067554	1765.729243	12.85	22.82	0.4	4.7	160	0.05	0.43	NA	NA	NA	NA	NA	NA	2	NA
1916	2	65	3	4	1	5	46927.59903	23799.08967	52715.72005	23872.79312	24.51	30.55	0.6	4.2	224	0.25	1.56	2	2	2	2	2	2	2	NA
1917	1	41	1	1	5	1.69	7078.695522	4147.795002	7591.281189	4561.128603	23.28	27.05	0.8	4.6	279	0.03	2.03	2	1	NA	2	2	2	2	3
1918	2	54	1	1	NA	0.5	10225.41803	6031.35544	10062.07442	6020.837479	15.23	26.48	0.5	4.5	234	0.62	3.22	1	1	1	2	2	2	2	1
1919	2	79	3	5	3	1.42	31445.59658	18080.77038	35478.79228	21935.93634	7.34	24.83	0.7	4	200	4.47	0.26	2	2	NA	2	2	2	2	4
1920	1	68	3	4	1	1.6	35744.05537	18754.72121	40027.31892	19295.73706	24.58	24.87	0.7	4.1	176	1.64	0.23	1	2	2	1	1	2	2	3
1921	1	66	3	3	1	4.52	55962.89592	29363.4424	64176.58672	31061.53837	18.21	25.29	0.8	4.4	223	0.1	0.15	1	2	1	2	2	2	2	5
1922	2	13	3	NA	NA	2.64	78599.20744	31539.70164	80123.37432	32792.45827	31.41	21.11	NA	NA	NA	NA	NA	NA	NA	NA	NA	NA	NA	2	NA
1923	2	7	1	NA	NA	NA	6119.463209	3879.634248	0	0	NA	NA	NA	NA	NA	NA	NA	NA	NA	NA	NA	NA	NA	2	NA
1924	2	15	4	NA	5	3.96	6490.249809	2813.300786	6860.925976	2913.233736	14.43	20.42	0.4	4.5	175	0.02	0.15	NA	NA	NA	NA	NA	NA	2	NA
1925	2	14	1	NA	5	1.27	2156.297746	1138.557446	2168.846406	1130.714235	8.45	22.21	0.6	4.6	134	0.06	0.33	NA	NA	NA	NA	NA	NA	2	NA
1926	2	10	1	NA	NA	3.29	6637.152673	4127.303448	7042.065334	4282.294309	14.97	19.85	NA	NA	NA	0.49	0.19	NA	NA	NA	NA	NA	NA	2	NA
1927	1	12	3	NA	NA	3.18	33811.42183	15154.35053	36720.98635	15738.09498	16.78	25.76	0.4	4.8	215	0.54	0.12	NA	NA	NA	NA	NA	NA	2	NA
1928	1	2	1	NA	NA	0.54	4330.928032	2288.515038	4309.326115	2260.279928	13.07	16.78	NA	NA	NA	NA	NA	NA	NA	NA	NA	NA	NA	2	NA
1929	2	54	2	2	1	NA	27338.28056	14421.15396	33901.87561	14964.26634	24.07	23.35	0.6	4.3	186	0.1	0.3	2	2	1	2	2	2	1	0
1930	1	1	5	NA	NA	1.1	19736.89395	8720.395668	19794.72524	9524.448989	21.95	NA	NA	NA	NA	NA	NA	NA	NA	NA	NA	NA	NA	2	NA
1931	2	65	2	4	2	0.96	49389.50791	25047.63406	61307.58053	28960.59998	14.51	23.92	0.9	4.6	320	0.4	3.03	2	1	1	2	1	2	3	5
1932	1	4	4	NA	NA	0.92	9314.581127	4034.873542	9971.043755	3995.165942	22.98	15.2	NA	NA	NA	NA	NA	NA	NA	NA	NA	NA	NA	2	NA
1933	1	58	3	4	1	2.13	69154.77946	34559.21592	77258.00182	38087.82322	29.17	29.07	0.8	4.6	224	0.8	0.41	1	1	1	2	2	2	2	0
1934	2	17	1	NA	NA	1.27	3814.44135	2262.395105	3836.639642	2271.22571	15.28	25.05	0.3	4	271	0.47	0.05	NA	2	NA	NA	NA	NA	2	NA
1935	2	15	4	NA	5	0.57	9076.162271	4116.165525	9017.959074	4100.017697	13.44	18.4	0.6	5	189	0.03	0.62	NA	NA	NA	NA	NA	NA	2	NA
1936	2	32	4	4	NA	3.6	42461.90239	19411.66524	44301.49402	19781.60479	6.51	NA	0.7	4.5	189	0.23	0.4	1	2	2	2	2	2	2	0
1937	1	8	4	NA	NA	1.44	13785.54501	6095.482576	14380.20934	6189.097025	34.98	16.38	NA	NA	NA	0.06	0.05	NA	NA	NA	NA	NA	NA	2	NA
1938	1	29	3	3	5	4.95	78391.58009	36124.18967	85413.44698	40903.79726	9.72	32.18	0.7	4.9	174	0.07	0.32	1	2	NA	2	2	2	2	4
1939	2	48	3	3	1	5	106280.5729	52060.6673	112164.859	55033.66259	21.73	39.07	0.7	4.3	198	0.79	0.7	2	1	2	2	2	2	1	2
1940	2	12	4	NA	NA	0.58	6235.942387	2828.086399	6195.952821	2865.343486	42.23	35.01	0.5	4.6	191	0.25	0.32	NA	NA	NA	NA	NA	NA	2	NA
1941	1	26	3	3	3	2.63	102022.6651	47013.80047	111161.2687	51157.50919	30.19	19.48	0.7	4.5	142	0.08	0.23	1	2	2	2	2	2	2	4
1942	2	45	4	2	5	2.04	22352.08862	11912.47567	27237.78652	13396.32036	12.44	29.65	0.7	4.4	184	0.2	1.26	1	2	NA	2	2	2	2	NA
1943	2	5	1	NA	NA	1.5	6540.94841	3642.767941	6508.323295	3653.946855	13.53	16.07	NA	NA	NA	1.75	0.12	NA	NA	NA	NA	NA	NA	2	NA
1944	2	73	3	5	1	5	45097.52012	25930.43207	0	0	NA	NA	NA	NA	NA	NA	NA	2	2	1	2	2	2	2	NA
1945	2	82	5	4	2	2.18	20862.29295	9405.890358	23435.4797	11674.13778	9.88	21.47	0.6	4.7	266	0.02	0.62	2	2	1	2	2	2	2	NA
1946	2	17	3	NA	5	0.57	35199.32312	16519.20979	36108.33235	17437.62622	10.47	28.57	0.6	4.6	114	0.03	0.24	NA	2	NA	NA	NA	NA	2	NA
1947	1	39	1	1	1	1.9	25617.80044	13418.27889	26853.57128	13406.14976	15.13	30.16	0.7	4.4	204	0.02	4.98	1	2	NA	2	2	2	2	2
1948	2	63	1	2	1	NA	2715.607328	1607.27832	3028.67496	1560.121106	17.73	29.31	0.4	4.6	316	0.51	2.32	2	2	NA	2	2	2	2	NA
1949	1	45	1	1	1	0.54	8741.691777	5122.235495	8780.999318	5162.795231	7.15	29.47	0.7	4.4	239	0.07	1.12	1	2	NA	2	2	2	2	0
1950	2	48	3	5	5	4.79	106280.5729	52060.6673	112164.859	55033.66259	22.84	53.77	1	4.2	166	2.17	0.29	1	1	2	2	2	2	2	0
1951	1	20	3	4	5	4.55	78391.58009	36124.18967	83962.51558	37772.44608	46.08	24.09	0.8	5	153	0.01	0.59	2	2	NA	2	2	2	2	1
1952	1	70	1	1	1	1.24	3291.875308	2004.896714	3374.544258	2266.575291	15.47	23.44	0.8	4.3	224	0.19	2.64	2	2	NA	2	2	2	2	NA
1953	1	10	3	NA	NA	NA	55636.23608	24561.97225	56402.42119	26302.04063	36.64	22.69	NA	NA	NA	0.9	0.17	NA	NA	NA	NA	NA	NA	2	NA
1954	1	13	4	NA	NA	0.58	7499.955002	3744.807112	7541.067963	3854.51093	15.16	25.32	0.4	4.5	127	0.06	0.15	NA	NA	NA	NA	NA	NA	2	NA
1955	2	8	2	NA	NA	5	43621.68055	20123.76351	46192.25694	21258.46663	14.79	15.47	NA	NA	NA	NA	NA	NA	NA	NA	NA	NA	NA	2	NA
1956	2	79	4	2	2	0.89	8123.335092	4675.704681	9074.392353	6045.795799	6.05	24.49	1.1	4	165	0.05	2.81	2	1	2	2	2	2	1	NA
1957	1	79	3	5	1	3.56	30318.17919	16140.97811	32189.57981	17361.07723	NA	33.72	NA	NA	NA	NA	NA	1	1	2	2	2	2	2	NA
1958	2	20	1	4	5	0.81	15921.67739	8872.474219	16736.88228	9927.177544	34.28	26.57	0.4	4.6	176	0.05	0.12	2	2	NA	2	2	2	2	NA
1959	1	16	4	NA	5	3.67	6024.922744	2787.092353	6303.756073	2807.413928	14.53	17	0.5	4.6	153	0.01	1.96	NA	2	NA	NA	NA	NA	2	NA
1960	2	43	3	3	1	1.51	103267.6976	50584.83501	109176.8072	54238.37008	24.77	32.9	0.5	4.4	213	1.42	0.12	1	2	NA	2	2	2	2	0
1961	2	12	1	NA	NA	1.14	3234.415614	1806.365827	3253.238423	1821.094683	8.36	21.48	0.3	4.8	101	0.05	0.41	NA	NA	NA	NA	NA	NA	2	NA
1962	1	0	3	NA	NA	0.07	18150.78213	7086.255309	18203.96594	7088.492482	NA	NA	NA	NA	NA	NA	NA	NA	NA	NA	NA	NA	NA	NA	NA
1963	1	62	3	3	1	2.47	45749.48831	24004.52018	51150.52808	25173.34388	19.27	26.21	0.7	4.4	200	0.14	0.34	1	1	2	2	2	2	2	7
1964	2	32	3	5	1	5	110130.3851	50361.35698	117777.7727	52923.42762	10.34	29.06	0.7	4.6	178	0.39	0.22	1	2	2	2	2	2	2	1
1965	1	7	3	NA	NA	1.17	180932.2105	79876.93353	193821.5752	93131.93958	14.21	17.81	NA	NA	NA	0.06	0.21	NA	NA	NA	NA	NA	NA	2	NA
1966	1	23	3	4	5	2.13	102022.6651	47013.80047	114994.2875	51157.50919	35.71	30.7	1	4.4	215	0.3	0.34	2	2	2	2	2	2	2	NA
1967	2	51	1	4	1	NA	10218.98891	5965.343132	10692.79082	6222.978617	16.82	32.02	0.5	4.1	204	0.24	0.36	1	2	2	2	2	2	2	2
1968	1	10	4	NA	NA	2.22	11889.92917	5257.308002	12872.47905	5400.21528	NA	15.91	NA	NA	NA	NA	NA	NA	NA	NA	NA	NA	NA	2	NA
1969	1	38	1	2	1	3.46	16527.11023	9358.415674	0	0	NA	NA	NA	NA	NA	NA	NA	1	2	NA	2	2	2	2	NA
1970	2	5	4	NA	NA	0.71	10991.25532	4742.959817	12410.28777	4928.888714	11.29	19.93	NA	NA	NA	0.08	0.31	NA	NA	NA	NA	NA	NA	2	NA
1971	2	0	1	NA	NA	3.81	2639.811681	1472.964643	2881.545579	1611.74808	NA	NA	NA	NA	NA	NA	NA	NA	NA	NA	NA	NA	NA	NA	NA
1972	1	16	4	NA	5	0.18	8247.683459	3831.310906	8292.895288	3803.165973	25.05	22.51	0.9	4.9	122	0.03	1.54	NA	2	NA	NA	NA	NA	2	NA
1973	2	24	1	3	5	NA	21087.53463	11629.88407	22153.66858	12989.55059	20.14	27.93	0.5	4.6	178	0.27	1.26	2	2	NA	2	2	2	2	0
1974	2	22	2	5	5	NA	89019.78921	36904.42542	89556.36016	37309.89636	21.91	22.57	0.6	4.7	181	0.15	0.09	2	2	2	2	2	2	2	NA
1975	2	16	3	NA	5	1.57	33856.29557	15595.60635	33947.56951	15833.98609	9.94	17.66	0.5	4.4	155	0.1	0.31	NA	2	NA	NA	NA	NA	2	NA
1976	2	14	4	NA	5	NA	5796.754248	2628.908484	5759.581088	2667.215992	12.1	32.75	NA	NA	NA	NA	NA	NA	NA	NA	NA	NA	NA	2	NA
1977	2	0	1	NA	NA	0.42	2113.93803	1179.537161	2131.731713	1193.686988	NA	NA	NA	NA	NA	NA	NA	NA	NA	NA	NA	NA	NA	NA	NA
1978	1	67	1	2	1	0.72	1644.648202	996.95424	1729.520192	993.211421	14.1	26.73	0.8	4.6	243	0.07	2.25	1	2	NA	2	2	2	2	1
1979	2	2	1	NA	NA	0.98	5210.533872	2785.499283	5383.056868	2767.668571	8.16	19.71	NA	NA	NA	NA	NA	NA	NA	NA	NA	NA	NA	2	NA
1980	2	47	4	2	NA	0.73	31155.96856	16604.47593	37966.01002	17100.96021	24.88	32.42	0.8	4	510	0.99	0.53	2	1	1	2	2	2	1	3
1981	2	21	1	1	5	0.9	16951.73245	9348.967845	17346.40836	10052.49572	28.65	21.77	0.3	5.3	131	0.17	0.72	2	2	NA	2	2	2	2	NA
1982	2	21	3	4	5	2.91	74050.94055	30811.23619	78150.81418	32496.14637	14.85	23.77	NA	NA	NA	NA	NA	1	2	2	2	2	2	2	3
1983	1	18	3	NA	5	5	41109.91371	17786.01471	0	0	NA	NA	NA	NA	NA	NA	NA	NA	2	NA	NA	NA	NA	2	NA
1984	1	14	4	NA	5	1.02	6608.070228	3243.956993	6893.121249	3384.106212	30.93	20.1	0.5	4.8	159	0.01	2.92	NA	NA	NA	NA	NA	NA	2	NA
1985	2	19	5	NA	1	0.39	9106.441969	5022.096651	9386.891613	5250.713693	NA	23.02	0.7	4.2	151	1.73	2.24	NA	2	NA	NA	NA	NA	2	NA
1986	2	6	3	NA	NA	2.31	70342.14588	28942.49751	0	0	NA	NA	NA	NA	NA	NA	NA	NA	NA	NA	NA	NA	NA	2	NA
1987	2	66	4	5	4	4.79	10553.67786	6074.583948	10433.13621	5926.832405	13.53	27.15	0.5	4.3	214	0.27	3.23	1	2	1	2	2	2	2	3
1988	2	49	1	1	3	0.72	7073.111876	4172.000759	7263.212318	4229.665288	12.33	28.01	0.6	4.5	234	0.95	2.59	1	1	1	2	2	2	2	NA
1989	1	17	1	NA	5	2.95	2823.152726	1831.643642	2895.111423	1889.983668	19.99	23.65	0.8	4.6	123	0.08	1.11	NA	2	NA	NA	NA	NA	2	NA
1990	1	68	3	5	1	NA	62508.03061	32797.64076	66366.36151	34694.33737	22.33	27.38	1	4.9	151	0.09	4.24	1	1	1	2	2	2	1	6
1991	1	60	4	3	5	0.86	8645.535432	4429.086154	8974.762703	4614.36716	16.03	24.07	NA	NA	NA	NA	NA	1	2	NA	2	2	2	2	0
1992	2	64	1	1	NA	NA	3497.911702	2246.742749	3746.712409	2859.505288	10.01	23.4	0.5	4.6	205	0.25	1.8	1	1	1	1	2	1	2	1
1993	1	3	2	NA	NA	NA	33559.77691	14261.18335	36436.97491	15520.92068	16.59	15.06	NA	NA	NA	0.01	0.66	NA	NA	NA	NA	NA	NA	2	NA
1994	1	1	5	NA	NA	0.76	10921.52721	5106.399251	10821.39222	5508.265472	9.9	NA	NA	NA	NA	NA	NA	NA	NA	NA	NA	NA	NA	2	NA
1995	1	55	3	5	4	5	63521.98231	31744.29764	69211.91615	35951.37564	27.17	33.28	0.7	4.5	263	0.25	0.15	1	1	1	2	2	2	2	1
1996	2	36	1	3	1	1.15	1794.274516	973.230342	2224.332161	993.93866	21.55	26.69	0.4	4.2	172	0.34	2.92	2	2	2	2	2	2	2	NA
1997	1	1	1	NA	NA	0.59	5293.946904	2760.981707	5482.46428	2855.001953	15.12	NA	NA	NA	NA	NA	NA	NA	NA	NA	NA	NA	NA	2	NA
1998	2	24	5	4	5	1.98	111789.3372	46513.48985	116349.8367	50404.20846	22.36	19.45	0.4	4.8	174	0.07	0.15	2	2	NA	2	2	2	2	NA
1999	1	68	3	1	3	0.96	24457.98594	12832.97888	27586.76758	14116.66364	8.18	28.03	0.8	4.5	176	1.83	1.53	1	2	2	2	2	2	1	2
[truncated: 7,966 more rows]
